# Supplementary material for: mTORC2-AKT signaling to ATP-citrate lyase drives brown adipogenesis and de novo lipogenesis
Source: Nat Commun. 2020 Jan 29;11:575. doi: 10.1038/s41467-020-14430-w (PMC6989638; doi:10.1038/s41467-020-14430-w)
Supplement: Supplementary file 3 — Supplementary Data 1 [file 41467_2020_14430_MOESM3_ESM.xlsx]

## Sheet: Proteome_supptable
Uniprot ID	Protein Name	AVG Control Untreated	STDEV Control Untreated	AVG Control Insulin	STDEV Control Insulin	AVG RKO Untreated	STDEV RKO Untreated	AVG RKO Insulin	STDEV RKO Insulin	FC Control Ins/Unt	FC RKO Ins	FC/FC Control/RKO	Combined Control/RKO	Control vs. RKO ANOVA q-val	Untreated vs. Insulin ANOVA q-val	RKO+Ins Intertaction ANOVA q-val	Phos in targeted MS?
P27641	XRCC5	5.8165e+06	2.29092e+06	1.34586e+07	2.09577e+07	4.60051e+06	1.75077e+06	4.99816e+06	770216	2.31387	1.08644	2.12978	2.0081	8.62866e-13	0.983805	0.990993
Q9EPK7	XPO7	4.95749e+06	5.49783e+06	2.31672e+07	4.47521e+07	3.95722e+06	1.58297e+06	5.54331e+06	3.36929e+06	4.67317	1.40081	3.33605	2.96033	2.82023e-11	0.996358	0.9847
Q80UY2	KCMF1	2.28609e+06	452379	1.72784e+07	3.42738e+07	1.45249e+06	492899	2.51953e+06	951979	7.55806	1.73463	4.35717	4.92557	3.62784e-10	0.996358	0.9847
Q8BKS9	PUM3	6.69304e+06	3.03893e+06	1.18801e+07	1.38859e+07	5.57275e+06	2.18386e+06	7.43032e+06	1.48286e+06	1.77499	1.33333	1.33125	1.42837	1.25855e-07	0.983805	0.997323
Q0GNC1	INF2	3.75403e+06	874509	5.71639e+06	5.17442e+06	5.02805e+06	672639	4.27393e+06	961710	1.52274	0.850018	1.79142	1.01811	5.46174e-06	0.996358	0.9847
Q61187	TSG101	4.80935e+06	1.08035e+06	7.43332e+06	7.21429e+06	3.8557e+06	814135	5.28983e+06	2.31012e+06	1.5456	1.37195	1.12657	1.33865	8.09017e-05	0.983805	0.9847
Q9WUM5	SUCLG1	1.01247e+07	2.01235e+06	1.46922e+07	7.04495e+06	1.07869e+07	2.1831e+06	1.15558e+07	2.66614e+06	1.45112	1.07128	1.35457	1.11073	9.97445e-05	0.983805	0.997323
Q00560	IL6ST	6.52905e+06	2.20938e+06	2.59831e+07	4.68572e+07	3.78082e+06	1.49581e+06	1.11932e+07	1.71055e+07	3.97962	2.96052	1.34423	2.17124	0.000122859	0.983805	0.9847
Q8CHT0	ALDH4A1	6.57203e+06	2.56422e+06	1.87236e+07	2.77381e+07	9.08909e+06	6.33996e+06	1.00604e+07	6.71602e+06	2.84898	1.10687	2.57391	1.32095	0.000146216	0.996358	0.997128
P54754	EPHB3	1.3011e+07	9.83791e+06	5.9247e+06	2.63832e+06	2.45228e+08	4.15213e+08	1.5275e+06	415974	0.455359	0.0062289	73.1043	0.0767389	0.000232264	0.000137118	4.85901e-05
Q8VCH8	UBXN4	3.1605e+06	2.18246e+06	6.34237e+06	8.46708e+06	2.3283e+06	978729	3.44793e+06	1.58758e+06	2.00676	1.48088	1.35512	1.64517	0.000232264	0.983805	0.999195
E9Q5G3	KIF23	5.17917e+06	1.28517e+06	1.95975e+07	3.35336e+07	1.41935e+07	1.83952e+07	7.23864e+06	4.11412e+06	3.78391	0.509996	7.41947	1.15605	0.000381174	0.983805	0.9847
P53986	SLC16A1	6.22554e+06	1.46007e+06	7.85638e+06	5.02811e+06	4.57986e+06	1.10422e+06	5.33267e+06	1.66589e+06	1.26196	1.16437	1.08381	1.42062	0.000752658	0.996358	0.999195
Q6VN19	RANBP10	3.49836e+06	1.92145e+06	6.25577e+06	5.95978e+06	2.54971e+06	1.52912e+06	3.68199e+06	828538	1.7882	1.44408	1.2383	1.56524	0.00159593	0.983805	0.997128
Q60953	PML	3.3197e+06	540002	2.2305e+06	595218	5.29779e+06	1.08356e+06	5.47367e+06	1.28678e+06	0.6719	1.0332	0.65031	0.515269	0.00165208	0.987756	0.9847
Q8C8U0	PPFIBP1	5.3857e+06	1.49184e+06	6.69056e+06	4.65283e+06	6.13887e+06	1.95542e+06	4.89545e+06	1.36014e+06	1.24228	0.797452	1.55781	1.09443	0.00165208	0.983805	0.9847
Q9CQF9	PCYOX1	6.86681e+06	2.83487e+06	1.30445e+07	9.74844e+06	5.45093e+06	2.29954e+06	4.36091e+06	1.27367e+06	1.89964	0.80003	2.37446	2.02931	0.00165208	0.996358	0.9847
Q9D937		1.09532e+07	2.05946e+06	1.32447e+07	6.10948e+06	9.38101e+06	1.84211e+06	9.17099e+06	1.91204e+06	1.2092	0.977612	1.2369	1.30433	0.00201378	0.983805	0.9847
P45878	FKBP2	1.16254e+07	3.36824e+06	1.80764e+07	1.13591e+07	1.24333e+07	4.38149e+06	1.05131e+07	4.17929e+06	1.5549	0.845557	1.83891	1.2944	0.00246042	0.996358	0.9847
Q3U0K8	OGFOD1	1.0781e+07	6.72361e+06	1.92283e+07	2.64694e+07	7.06386e+06	1.28881e+06	1.01503e+07	315586	1.78354	1.43694	1.24121	1.74329	0.00349803	0.983805	0.9847
Q9R112	SQOR	4.33605e+06	876678	1.23511e+07	1.14158e+07	5.25921e+06	1.66303e+06	3.4807e+06	2.00933e+06	2.84846	0.66183	4.30392	1.9093	0.00388213	0.983805	0.9847
P47758	SRPRB	1.27621e+07	3.89279e+06	1.57032e+07	9.74578e+06	9.75805e+06	3.66857e+06	1.29512e+07	3.14138e+06	1.23045	1.32723	0.927082	1.25347	0.00597499	0.983805	0.996331
P09602	HMGN2	1.33281e+07	1.83829e+06	1.76627e+07	7.87641e+06	1.0468e+07	6.1886e+06	1.21869e+07	1.792e+06	1.32523	1.1642	1.13832	1.36795	0.00597499	0.983805	0.9847
Q8K3W0	BABAM2	1.36435e+07	1.94281e+06	1.46858e+07	2.42296e+07	7.59102e+06	1.83559e+06	1.11028e+07	1.28887e+07	1.07639	1.46262	0.735937	1.51544	0.00597499	0.983805	0.9847
Q8R502	LRRC8C	5.47392e+07	2.68242e+06	4.43034e+07	1.60572e+07	6.02483e+07	4.61773e+06	5.77417e+07	1.5602e+06	0.809356	0.958396	0.84449	0.839415	0.00695001	0.996358	0.997128
O55128	SAP18	8.85623e+06	2.28489e+06	9.73041e+06	6.1393e+06	8.35637e+06	1.6237e+06	7.67263e+06	1.61944e+06	1.09871	0.918177	1.19662	1.15956	0.00695001	0.983805	0.997128
P21107	TPM3	4.89858e+07	5.37309e+06	6.40131e+07	2.68813e+07	3.90825e+07	1.27742e+07	5.20692e+07	1.38101e+07	1.30677	1.33229	0.980844	1.23968	0.0086216	0.983805	0.9847
Q64364	CDKN2A	1.15087e+07	3.80133e+06	1.92e+07	1.16743e+07	1.0105e+07	3.70106e+06	1.28257e+07	4.6594e+06	1.6683	1.26924	1.3144	1.33919	0.0086216	0.983805	0.997128
Q99L04	DHRS1	6.65616e+06	2.31226e+06	8.23494e+06	5.49234e+06	5.36285e+06	2.39931e+06	6.14008e+06	1.66377e+06	1.23719	1.14493	1.08058	1.29455	0.00863564	0.996358	0.9847
Q9DAM7	TMEM263	4.42602e+07	4.55631e+06	4.588e+07	2.97336e+06	3.51825e+07	2.43548e+06	3.72005e+07	2.75044e+06	1.0366	1.05736	0.980364	1.24532	0.00893231	0.983805	0.997128
E9Q555	RNF213	5.47369e+06	2.02946e+06	4.94813e+06	1.05888e+06	1.03214e+07	1.57309e+06	1.14033e+07	1.45526e+06	0.903984	1.10482	0.818218	0.479721	0.0110132	0.996358	0.9847
P45591	CFL2	2.7717e+07	2.96279e+06	2.9467e+07	8.17047e+06	3.66499e+07	4.77654e+06	3.7112e+07	2.59659e+06	1.06314	1.01261	1.0499	0.775251	0.0112056	0.996358	0.9847
Q8BJ05	ZC3H14	7.85176e+06	2.31537e+06	1.12109e+07	7.53562e+06	8.20333e+06	3.67434e+06	8.81387e+06	3.20273e+06	1.42783	1.07443	1.32892	1.1202	0.011314	0.983805	0.997128
P83917	CBX1	1.64282e+07	2.56958e+06	1.91274e+07	8.20468e+06	1.57976e+07	1.53145e+06	1.57937e+07	3.29148e+06	1.1643	0.999757	1.16459	1.12548	0.0122366	0.996358	0.997128
Q00915	RBP1	1.09573e+07	2.11386e+06	1.38823e+07	3.16914e+06	1.14141e+07	1.73757e+06	1.02018e+07	1.09948e+06	1.26695	0.893787	1.4175	1.14913	0.0126839	0.983805	0.9847
Q91WJ8	FUBP1	2.18904e+07	2.72408e+06	2.22379e+07	6.59354e+06	2.06747e+07	1.76737e+06	2.09557e+07	3.17412e+06	1.01587	1.01359	1.00225	1.06	0.0131486	0.996358	0.9847
Q8CGY8	OGT	8.93207e+06	2.50112e+06	1.36076e+07	8.5024e+06	8.53062e+06	6.02542e+06	8.67003e+06	2.45679e+06	1.52345	1.01634	1.49896	1.3104	0.0131486	0.983805	0.9847
Q640M1	UTP14A	2.75462e+07	3.62335e+07	3.72547e+07	5.35956e+07	1.92876e+07	6.43407e+06	1.27538e+07	1.03245e+07	1.35244	0.661242	2.04531	2.02241	0.0131486	0.988047	0.9847
P29699	AHSG	6.89858e+07	1.10569e+07	6.93563e+07	8.98043e+06	1.13093e+08	9.25739e+06	1.01446e+08	2.23398e+07	1.00537	0.897014	1.1208	0.644832	0.0131782	0.996358	0.997128
Q69ZS0	PDZRN3	8.46751e+06	5.45004e+06	6.61094e+06	2.07934e+06	2.5517e+07	1.10203e+07	2.52522e+07	1.41895e+07	0.780742	0.989622	0.788929	0.297	0.0168222	0.998892	0.997311
O88952	LIN7C	1.68263e+07	5.0872e+06	2.56435e+07	1.65858e+07	1.90472e+07	8.70917e+06	1.71149e+07	689502	1.52401	0.898548	1.69609	1.17443	0.0168222	0.983805	0.999195
Q6P560	ZNF182	1.66645e+06	433829	3.36169e+06	1.75928e+06	1.64132e+06	1.06452e+06	2.30175e+06	980061	2.01728	1.40238	1.43847	1.27518	0.0168808	0.983805	0.9847
Q8BHG1	NRDC	7.95497e+06	907338	7.97202e+06	2.63271e+06	6.71136e+06	1.46447e+06	7.51332e+06	1.42809e+06	1.00214	1.11949	0.895176	1.11967	0.0190932	0.983805	0.9847
Q9CYZ2	TPD52L2	2.11306e+07	1.95453e+06	3.26292e+07	1.8516e+07	2.42055e+07	1.29865e+07	2.00369e+07	7.53014e+06	1.54416	0.827784	1.86542	1.21512	0.0190932	0.995901	0.9847
P02104	HBB-Y	3.21734e+07	1.57684e+06	2.92261e+07	2.81393e+06	4.4254e+07	3.62304e+06	3.78217e+07	2.36701e+06	0.908393	0.85465	1.06288	0.748082	0.0213759	0.983805	0.997128
P36916	GNL1	7.37339e+06	2.43608e+06	9.25544e+06	3.30604e+06	7.54959e+06	1.00135e+06	7.4118e+06	1.07937e+06	1.25525	0.981748	1.27859	1.11145	0.0266061	0.983805	0.9847
Q6P8I4	PCNP	8.48502e+06	5.22626e+06	1.43184e+07	7.39071e+06	8.6711e+06	1.82279e+06	9.54918e+06	2.49577e+06	1.6875	1.10127	1.53232	1.25154	0.0345209	0.983805	0.9847
Q9D8V0-4	HM13	5.48496e+06	3.57228e+06	1.45707e+07	1.05761e+07	5.1072e+06	5.03094e+06	3.62427e+06	2.20313e+06	2.65647	0.70964	3.74341	2.29693	0.0345209	0.983805	0.9847
P07091	S100A4	2.13482e+07	2.20766e+07	3.6953e+07	3.36158e+07	1.71344e+07	1.10785e+07	2.10033e+07	1.1383e+07	1.73097	1.2258	1.41211	1.5287	0.0348824	0.996358	0.997128
Q8R4R6	NUP35	8.77847e+06	867931	8.72573e+06	3.4729e+06	8.47802e+06	1.43006e+06	8.97268e+06	1.34951e+06	0.993992	1.05835	0.939194	1.00307	0.0357744	0.996358	0.9847
Q8R574	PRPSAP2	5.97111e+06	580257	6.78321e+06	1.95329e+06	5.57393e+06	827569	6.22673e+06	1.09862e+06	1.136	1.11712	1.01691	1.08081	0.0357744	0.996358	0.9847
Q8BMK4	CKAP4	4.28319e+07	2.63842e+06	4.23674e+07	7.99921e+06	3.93234e+07	4.19662e+06	3.94225e+07	3.08846e+06	0.989156	1.00252	0.98667	1.08195	0.0425356	0.996358	0.9847
Q99LG2	TNPO2	1.27439e+07	2.72475e+06	1.48209e+07	4.58193e+06	1.21345e+07	1.302e+06	1.29232e+07	1.8143e+06	1.16298	1.065	1.092	1.10005	0.0427276	0.983805	0.996688
B1AZI6	THOC2	4.49223e+06	1.13848e+06	4.76988e+06	2.95595e+06	4.03213e+06	957060	3.7743e+06	1.7692e+06	1.06181	0.936056	1.13434	1.18647	0.0534891	0.983805	0.997128
Q80XU3	NUCKS1	5.42744e+06	1.84095e+06	9.27321e+06	4.25254e+06	7.3326e+06	2.60568e+06	6.18348e+06	471952	1.70858	0.843286	2.0261	1.08764	0.0534891	0.996358	0.9847
Q99LE6	ABCF2	1.33644e+07	1.42045e+06	1.462e+07	4.14008e+06	1.23953e+07	2.62885e+06	1.25621e+07	1.72827e+06	1.09395	1.01346	1.07942	1.12129	0.0577319	0.983805	0.997323
Q9D8V0	HM13	5.68348e+06	3.29879e+06	1.24594e+07	9.42525e+06	1.0148e+07	4.5595e+06	7.43809e+06	3.40659e+06	2.19221	0.732961	2.99089	1.03166	0.0577319	0.983805	0.9847
O88509	DNMT3B	1.36339e+08	1.50174e+07	1.20119e+08	5.28807e+07	1.1173e+08	3.41317e+07	1.11131e+08	1.7903e+07	0.881027	0.994638	0.885777	1.15076	0.0577654	0.983805	0.997128
O55131	41888	1.90568e+07	2.807e+06	2.32062e+07	3.9868e+06	1.76311e+07	1.70203e+06	1.80093e+07	2.95962e+06	1.21774	1.02145	1.19217	1.18582	0.0593902	0.983805	0.9847
P02798	MT2	4.55093e+06	3.40531e+06	1.01751e+07	6.56502e+06	6.19284e+06	2.50632e+06	7.32188e+06	2.68942e+06	2.23583	1.18231	1.89106	1.08963	0.0593902	0.983805	0.9847
P02802	MT1	7.89638e+06	4.12222e+06	1.06412e+07	8.07888e+06	9.82873e+06	4.53152e+06	1.0336e+07	3.72002e+06	1.3476	1.05161	1.28147	0.919307	0.0593902	0.983805	0.9847
P97300	NPTN	1.65717e+07	1.33419e+06	1.62057e+07	7.15794e+06	1.5978e+07	1.50967e+06	1.75931e+07	2.46778e+06	0.977912	1.10108	0.888136	0.97636	0.0593902	0.996358	0.997128
P97377	CDK2	2.67128e+07	4.27455e+06	3.281e+07	1.31222e+07	2.96098e+07	1.12053e+07	2.86346e+07	3.49012e+06	1.22825	0.967066	1.27008	1.02195	0.0593902	0.996358	0.9847
Q99LW6	YAF2	809374	359110	1.29848e+06	1.14983e+06	1.02709e+06	677809	769251	263392	1.6043	0.748965	2.14203	1.17342	0.0593902	0.995901	0.9847
Q9DCV7	KRT7	1.96172e+08	1.06464e+08	1.8583e+08	1.90387e+08	1.19541e+08	4.3322e+07	1.25996e+08	3.48936e+07	0.947281	1.054	0.898748	1.55579	0.0593902	0.995901	0.999195
Q61704	ITIH3	1.0827e+06	510117	1.72356e+06	308007	2.63387e+06	481857	2.29112e+06	138354	1.5919	0.869866	1.83005	0.5698	0.059994	0.983805	0.9847
Q6Q899	DDX58	6.11388e+06	2.31101e+06	7.12561e+06	1.36784e+06	9.3565e+06	2.15425e+06	9.67277e+06	4.16347e+06	1.16548	1.0338	1.12737	0.695743	0.059994	0.996358	0.997128
Q9CQA3	SDHB	1.26961e+07	2.53274e+06	1.75569e+07	9.43277e+06	1.22091e+07	2.55873e+06	1.30954e+07	4.18851e+06	1.38286	1.0726	1.28927	1.19556	0.059994	0.983805	0.9847
Q9CWS4	INTS11	2.72219e+06	542918	2.8179e+06	936062	2.51396e+06	195759	2.23524e+06	501529	1.03516	0.889129	1.16424	1.16653	0.059994	0.996358	0.999195
Q9R060	NUBP1	1.93397e+06	1.0924e+06	2.23977e+06	2.79443e+06	1.79853e+06	1.46492e+06	994139	444501	1.15812	0.55275	2.0952	1.49453	0.059994	0.996358	0.9847
Q91XV3	BASP1	9.44648e+06	1.61562e+06	1.10762e+07	3.803e+06	1.02235e+07	1.74186e+06	1.11327e+07	550667	1.17252	1.08894	1.07676	0.960973	0.0613224	0.996358	0.997128
Q9CPQ8	ATP5L	3.40075e+07	4.6314e+06	3.54791e+07	6.80321e+06	2.96162e+07	2.31151e+06	3.25765e+07	5.7095e+06	1.04327	1.09996	0.948468	1.11728	0.0614633	0.996358	0.997257
P10922	H1F0	6.72806e+07	1.68646e+07	7.79758e+07	2.34682e+07	4.00536e+07	1.57574e+07	5.62571e+07	1.73604e+07	1.15896	1.40454	0.825153	1.50821	0.0615839	0.983805	0.9847
Q62470	ITGA3	4.21761e+06	1.74257e+06	7.05213e+06	4.00125e+06	4.86244e+06	1.01785e+06	6.13328e+06	2.73413e+06	1.67207	1.26136	1.32561	1.02492	0.0615839	0.996358	0.9847
Q8BGK6	SLC7A6	1.17949e+07	1.63717e+06	1.03273e+07	5.17755e+06	1.00288e+07	1.61451e+06	1.00201e+07	1.31658e+06	0.875568	0.999131	0.876329	1.10341	0.0615839	0.983805	0.9847
Q921F2	TARDBP	2.48386e+07	7.37204e+06	3.126e+07	1.01821e+07	2.34569e+07	4.29156e+06	2.38279e+07	5.0594e+06	1.25853	1.01582	1.23893	1.1864	0.0615839	0.983805	0.9847
Q9D7A6	SRP19	1.39929e+07	1.46958e+06	1.34735e+07	6.55987e+06	1.19004e+07	3.13295e+06	1.34887e+07	3.71434e+06	0.962883	1.13347	0.849498	1.08182	0.0615839	0.983805	0.999195
P21107-2	TPM3	5.07272e+07	6.45043e+06	5.25547e+07	1.45373e+07	4.97681e+07	6.86329e+06	5.06072e+07	6.84731e+06	1.03603	1.01686	1.01885	1.02896	0.062382	0.983805	0.9847
P26645	MARCKS	2.1518e+07	5.67271e+06	3.62816e+07	1.98835e+07	3.58985e+07	6.4434e+06	2.64946e+07	8.88219e+06	1.68611	0.738043	2.28457	0.926377	0.062382	0.996358	0.9847
Q3UZ39-2	LRRFIP1	1.1981e+07	4.82166e+06	1.41742e+07	1.00956e+07	1.09741e+07	2.4132e+06	1.16274e+07	4.65237e+06	1.18305	1.05953	1.11658	1.15723	0.062382	0.996358	0.997128
Q9QXS1	PLEC	2.31262e+07	329303	2.39838e+07	1.23934e+06	2.46862e+07	1.47874e+06	2.44533e+07	1.13873e+06	1.03708	0.990568	1.04696	0.958701	0.062382	0.983805	0.990454
Q8BUE4	AIFM2	3.06043e+06	1.68696e+06	4.55349e+06	5.0956e+06	2.13429e+06	960533	3.9451e+06	1.96068e+06	1.48786	1.84843	0.804929	1.25241	0.0645948	0.988047	0.997128
Q8VED5	KRT79	9.23117e+07	1.39831e+08	2.07648e+08	2.92413e+08	2.04903e+07	1.12552e+07	1.29943e+08	1.87981e+08	2.24942	6.3417	0.354703	1.99397	0.0661593	0.983805	0.999195
P58022	LOXL2	4.29853e+06	520850	4.73796e+06	1.85988e+06	3.15649e+06	472260	3.86429e+06	1.61198e+06	1.10223	1.22424	0.90034	1.28711	0.0669296	0.996358	0.9847
P25206	MCM3	1.68383e+07	2.20677e+06	1.84977e+07	2.98484e+06	1.49575e+07	2.53883e+06	1.60751e+07	1.01613e+06	1.09855	1.07472	1.02218	1.13867	0.0704504	0.983805	0.9847
Q9JHU9	ISYNA1	4.75247e+06	1.81061e+06	5.51646e+06	4.11313e+06	3.24737e+06	1.20785e+06	3.76707e+06	1.79011e+06	1.16076	1.16004	1.00062	1.46397	0.0704504	0.996358	0.9847
Q91V92	ACLY	2.79899e+07	2.13007e+06	3.0777e+07	3.63259e+06	2.71313e+07	3.58485e+06	2.77722e+07	4.25153e+06	1.09957	1.02362	1.0742	1.07037	0.646796	0.996358	0.9847	Yes
Q8JZK9	HMGCS1	2.07878e+07	949474	2.1528e+07	2.25126e+06	1.84007e+07	2.46999e+06	1.81806e+07	2.01835e+06	1.03561	0.988036	1.04815	1.15676	0.07209	0.996358	0.997128
Q60605-2	MYL6	7.25251e+07	1.3115e+07	8.7286e+07	1.81934e+07	1.14499e+08	2.77805e+07	9.43175e+07	1.95178e+07	1.20353	0.823738	1.46106	0.765317	0.0725117	0.996358	0.999195
Q8VDD9	PHIP	2.34705e+06	1.2444e+06	3.88669e+06	1.56244e+06	2.7155e+06	501373	2.75015e+06	1.0261e+06	1.65599	1.01276	1.63512	1.14053	0.0745845	0.983805	0.9847
P61089	UBE2N	2.05926e+07	2.60409e+06	2.57223e+07	1.04278e+07	2.31136e+07	2.55668e+06	2.13882e+07	2.5692e+06	1.2491	0.925351	1.34987	1.04074	0.0766062	0.996358	0.9847
Q6A068	CDC5L	1.41718e+07	1.12412e+06	1.22542e+07	3.86518e+06	1.19794e+07	1.82018e+06	1.09001e+07	2.90229e+06	0.86469	0.909908	0.950305	1.15501	0.0766902	0.983805	0.9847
Q9CR29	CCDC43	4.67208e+07	8.78674e+07	8.14739e+07	1.57564e+08	3.39699e+06	1.24954e+06	2.06897e+06	573127	1.74385	0.609058	2.86319	23.4533	0.0766902	0.983805	0.9847
Q07417	ACADS	9.01664e+06	1.19015e+06	1.07099e+07	4.17269e+06	9.11241e+06	1.48804e+06	9.58471e+06	2.32782e+06	1.18779	1.05183	1.12926	1.05506	0.0778734	0.996358	0.997128
P58771	TPM1	5.4345e+07	8.16892e+06	7.23e+07	1.92971e+07	6.46311e+07	8.95852e+06	6.33099e+07	8.74301e+06	1.33039	0.979557	1.35815	0.98987	0.0803271	0.983805	0.991297
P67984	RPL22	3.58411e+07	6.33459e+06	3.82373e+07	1.53892e+07	4.76257e+07	8.18107e+06	4.6666e+07	1.15492e+07	1.06686	0.979849	1.0888	0.785631	0.0814751	0.996358	0.9847
Q05793	HSPG2	1.29507e+07	409286	1.33824e+07	1.88734e+06	1.10852e+07	1.00844e+06	1.32961e+07	1.02767e+06	1.03333	1.19945	0.861507	1.08005	0.0814751	0.996358	0.9847
Q7TQI3	OTUB1	2.77129e+07	4.93979e+06	2.84376e+07	7.71943e+06	2.73357e+07	3.11233e+06	2.90456e+07	5.28858e+06	1.02615	1.06255	0.965742	0.995906	0.0814751	0.983805	0.9847
P08121	COL3A1	1.74496e+07	2.92287e+06	1.747e+07	3.05125e+06	1.45121e+07	1.51167e+06	1.49312e+07	1.90863e+06	1.00117	1.02888	0.973068	1.186	0.0818261	0.996358	0.9847
Q3TCH7	CUL4A	7.49801e+06	1.75784e+06	8.04346e+06	2.91295e+06	7.77793e+06	2.82983e+06	8.03473e+06	1.21367e+06	1.07275	1.03302	1.03846	0.982851	0.0818261	0.983805	0.803901
Q9QXS1-3	PLEC	2.31262e+07	329303	2.39242e+07	1.25371e+06	2.47004e+07	1.51408e+06	2.45789e+07	927259	1.0345	0.99508	1.03962	0.954769	0.0818261	0.996358	0.997128
Q9R1Q6	TMEM176B	6.16698e+06	1.15473e+06	6.06744e+06	723468	4.25371e+06	447434	4.99618e+06	320497	0.983859	1.17455	0.837651	1.32266	0.0825558	0.995901	0.9847
Q6NZF1	ZC3H11A	1.35668e+07	2.28231e+07	3.01021e+07	5.37612e+07	4.20339e+06	4.25119e+06	1.63484e+07	3.2512e+07	2.21882	3.88933	0.570487	2.12482	0.0835661	0.996358	0.9847
Q8K386	RAB15	1.60161e+08	1.74805e+07	1.50072e+08	4.04486e+07	1.62719e+08	2.71291e+07	1.66331e+08	2.46657e+07	0.937004	1.0222	0.916657	0.942814	0.0835661	0.996358	0.9847
Q9D8X2	CCDC124	7.43069e+06	1.10457e+06	1.04479e+07	4.81816e+06	6.63427e+06	1.59473e+06	1.01707e+07	3.64379e+06	1.40605	1.53305	0.917158	1.06389	0.0838072	0.983805	0.9847
Q62193	RPA2	8.4281e+06	2.42926e+06	1.00885e+07	5.51635e+06	1.0322e+07	4.52624e+06	8.30843e+06	1.37613e+06	1.19701	0.804925	1.4871	0.99389	0.0863999	0.996358	0.9847
Q3UV17	KRT76	1.65979e+08	1.50052e+08	1.49201e+08	2.62382e+08	1.02967e+08	1.45193e+08	1.08262e+08	1.06872e+08	0.898914	1.05142	0.854953	1.49213	0.0884971	0.983805	0.997128
Q78ZA7	NAP1L4	1.576e+07	2.85484e+06	2.00104e+07	3.90654e+06	1.42029e+07	3.45131e+06	1.45457e+07	2.51991e+06	1.26969	1.02414	1.23977	1.24425	0.0884971	0.983805	0.997128
Q99JF8	PSIP1	1.36692e+07	1.46633e+06	1.44475e+07	1.86267e+06	1.26153e+07	1.29366e+06	1.16183e+07	2.13687e+06	1.05694	0.920976	1.14763	1.16024	0.0931319	0.988047	0.9847
P43406	ITGAV	1.23251e+07	1.16257e+06	1.14003e+07	2.57178e+06	9.7502e+06	1.03771e+06	9.74132e+06	2.42284e+06	0.924961	0.999089	0.925804	1.21722	0.0967052	0.983805	0.9847
P35279	RAB6A	1.72166e+07	9.33001e+06	2.10775e+07	9.71053e+06	1.59579e+07	3.40076e+06	1.33963e+07	1.7067e+06	1.22425	0.839479	1.45835	1.30455	0.0975399	0.984195	0.9847
Q8BLN5	LSS	1.21105e+07	2.34934e+06	1.136e+07	2.2726e+06	8.02734e+06	2.35309e+06	9.07957e+06	1.25682e+06	0.938026	1.13108	0.829318	1.37199	0.101853	0.996358	0.997128
P37804	TAGLN	7.3567e+07	1.6915e+07	7.23358e+07	1.17711e+07	9.91125e+07	1.15907e+07	8.6925e+07	1.47615e+07	0.983265	0.877034	1.12112	0.784266	0.102002	0.983805	0.9847
Q9ER72	CARS	1.22969e+07	1.34615e+06	1.21286e+07	2.88998e+06	1.02772e+07	2.33087e+06	1.05651e+07	1.93451e+06	0.986309	1.02801	0.959431	1.17192	0.102002	0.996358	0.997128
P21619	LMNB2	1.25011e+07	2.59253e+06	2.01631e+07	8.1001e+06	1.61929e+07	3.67985e+06	1.76118e+07	3.76155e+06	1.61291	1.08763	1.48297	0.966261	0.102425	0.996358	0.9847
O88531	PPT1	2.45325e+06	1.0319e+06	2.92077e+06	3.22091e+06	3.38364e+06	1.89787e+06	4.34777e+06	778348	1.19057	1.28494	0.926558	0.695089	0.104381	0.992105	0.9847
Q6P5D3	DHX57	4.33451e+06	2.9953e+06	2.01501e+06	1.26836e+06	1.05088e+07	1.95133e+06	7.43279e+06	6.62062e+06	0.464876	0.707292	0.657261	0.353899	0.104381	0.983805	0.997128
Q8BLY2	TARSL2	1.0493e+07	5.0389e+06	1.2289e+07	6.34029e+06	1.3005e+07	1.05984e+06	1.08715e+07	2.50022e+06	1.17117	0.83595	1.40101	0.954158	0.104381	0.983805	0.997128
Q9R0K7	ATP2B2	5.59743e+06	901741	1.1022e+07	4.67597e+06	6.73049e+06	1.86532e+06	8.02537e+06	1.22537e+06	1.96911	1.19239	1.6514	1.12629	0.104381	0.996358	0.9847
P23116	EIF3A	1.4556e+07	1.08494e+06	1.66927e+07	2.32328e+06	1.44983e+07	2.54369e+06	1.4574e+07	1.47669e+06	1.1468	1.00522	1.14084	1.07486	0.105111	0.983805	0.9847
Q9CQU5	ZWINT	7.09922e+07	3.14698e+07	8.78116e+07	5.65595e+07	2.98553e+07	3.4967e+07	4.94359e+07	3.85268e+07	1.23692	1.65585	0.746998	2.00279	0.10527	0.996358	0.997128
Q3U319	RNF40	1.27573e+07	4.79169e+06	9.69734e+06	3.44094e+06	4.89022e+06	1.87621e+06	5.17178e+06	2.48651e+06	0.760141	1.05758	0.718758	2.23163	0.107349	0.983805	0.9847
Q61543	GLG1	7.88688e+06	989606	1.0283e+07	1.86465e+06	7.16413e+06	1.97933e+06	8.02221e+06	2.35862e+06	1.30381	1.11977	1.16435	1.19646	0.107468	0.996358	0.997128
Q9CZ30	OLA1	1.42149e+07	2.59216e+06	1.60844e+07	6.83071e+06	1.20713e+07	4.12305e+06	1.51056e+07	3.07987e+06	1.13152	1.25136	0.904233	1.11489	0.107468	0.996358	0.9847
Q8BQ47	CNPY4	1.25282e+07	1.63254e+06	1.27832e+07	2.97652e+06	1.12064e+07	2.03387e+06	1.19927e+07	1.20567e+06	1.02035	1.07016	0.953456	1.09105	0.110308	0.996358	0.9847
P14869	RPLP0	7.16838e+07	1.37951e+07	7.87575e+07	1.09393e+07	7.53504e+07	4.36441e+06	6.55031e+07	5.50741e+06	1.09868	0.869313	1.26385	1.06807	0.110434	0.983805	0.803901
Q9CYG7	TOMM34	1.37169e+07	4.1146e+06	1.04997e+07	4.50973e+06	9.3683e+06	3.63275e+06	7.91579e+06	3.56828e+06	0.765454	0.844955	0.90591	1.40109	0.111363	0.983805	0.997128
Q8K003	TMA7	9.50025e+06	2.85059e+06	9.85668e+06	4.34983e+06	7.99624e+06	2.37147e+06	8.3079e+06	1.21798e+06	1.03752	1.03898	0.998597	1.18724	0.11233	0.983805	0.9847
P35979	RPL12	8.78837e+07	1.06468e+07	9.24797e+07	2.0921e+07	8.46006e+07	1.58675e+07	8.01401e+07	9.94667e+06	1.0523	0.947276	1.11087	1.09483	0.115897	0.983805	0.9847
Q6ZWY3	RPS27L	2.29411e+07	4.02692e+06	4.91623e+07	4.10464e+07	3.89614e+07	1.5755e+07	5.88647e+07	5.07101e+07	2.14298	1.51085	1.4184	0.737058	0.115897	0.983805	0.9847
Q8BGC4	ZADH2	2.9876e+07	9.73388e+06	3.23039e+07	5.15161e+06	2.52926e+07	6.37043e+06	1.61887e+07	1.23767e+07	1.08127	0.640056	1.68933	1.49899	0.116027	0.983805	0.9847
O88545	COPS6	9.81312e+06	1.73967e+06	1.15598e+07	3.41404e+06	1.05206e+07	1.85431e+06	9.83038e+06	2.48717e+06	1.178	0.934391	1.26071	1.05021	0.127149	0.983805	0.9847
O89032	SH3PXD2A	5.20357e+06	1.0052e+06	4.71554e+06	1.25451e+06	3.92339e+06	575462	4.37301e+06	1.02483e+06	0.906214	1.1146	0.813039	1.19559	0.127149	0.996358	0.9847
Q8VDN2	ATP1A1	1.94634e+07	1.18345e+06	1.91803e+07	2.92964e+06	2.16908e+07	2.40322e+06	2.07088e+07	2.63779e+06	0.985452	0.954732	1.03218	0.911417	0.127149	0.996358	0.9847
P13020-2	GSN	2.39249e+07	3.2263e+06	2.6398e+07	2.91183e+06	3.08375e+07	3.28509e+06	3.42168e+07	2.84028e+06	1.10337	1.10959	0.994396	0.773553	0.128374	0.996358	0.9847
P18608	HMGN1	1.28766e+07	2.48284e+06	1.38842e+07	6.59092e+06	1.43941e+07	4.33616e+06	1.39405e+07	3.07481e+06	1.07825	0.968492	1.11333	0.944455	0.128374	0.983805	0.9847
P62281	RPS11	7.07807e+07	8.52912e+06	7.24365e+07	1.53859e+07	6.29856e+07	4.81559e+06	6.03825e+07	5.26941e+06	1.02339	0.958671	1.06751	1.16089	0.128374	0.983805	0.9847
P63268	ACTG2	1.50354e+08	1.85661e+07	1.57039e+08	3.09011e+07	1.84626e+08	2.09369e+07	1.87405e+08	7.40972e+06	1.04446	1.01505	1.02897	0.826255	0.128374	0.983805	0.997128
Q8BHZ0	FAM49A	2.70408e+07	8.8858e+06	2.80207e+07	2.67944e+06	1.55345e+07	9.35276e+06	2.03676e+07	9.60725e+06	1.03624	1.31113	0.790343	1.53366	0.128374	0.996358	0.999195
Q8BP67	RPL24	6.2913e+07	2.23776e+07	6.33489e+07	5.31957e+07	3.24549e+07	1.63069e+07	6.04692e+07	4.86873e+07	1.00693	1.86317	0.540438	1.35876	0.128374	0.996358	0.9847
Q8CI11	GNL3	4.39722e+06	3.6166e+06	4.8169e+06	5.72298e+06	2.95011e+06	2.6563e+06	4.04765e+06	3.17526e+06	1.09544	1.37203	0.79841	1.31672	0.128374	0.994387	0.9847
Q8CI51	PDLIM5	1.54683e+07	3.9667e+06	1.54763e+07	3.40499e+06	2.02233e+07	1.18962e+06	1.77718e+07	4.27508e+06	1.00052	0.878779	1.13853	0.81444	0.128374	0.995901	0.997128
Q91Z38	TTC1	8.54973e+06	1.26624e+06	9.20531e+06	1.55477e+06	6.40593e+06	1.15232e+06	6.46138e+06	920000	1.07668	1.00866	1.06744	1.37986	0.128374	0.983805	0.9847
Q91ZX7	LRP1	9.02947e+06	1.46928e+06	9.85327e+06	1.88894e+06	8.64246e+06	1.05803e+06	7.53694e+06	680775	1.09123	0.872083	1.2513	1.16709	0.128374	0.995901	0.997128
Q9CZW5	TOMM70	9.89934e+06	1.2767e+06	9.19782e+06	1.41563e+06	1.11382e+07	1.22886e+06	1.25305e+07	3.69907e+06	0.929135	1.125	0.8259	0.806852	0.128374	0.983805	0.9847
Q9DAS9	GNG12	1.76208e+07	6.69472e+06	2.49077e+07	9.03925e+06	2.3699e+07	6.40447e+06	2.09619e+07	5.58794e+06	1.41354	0.884508	1.59811	0.952254	0.128374	0.983805	0.9847
Q9EPV8	UBL5	7.86929e+06	9.04649e+06	1.33836e+07	9.52434e+06	9.16614e+06	4.72718e+06	1.00534e+07	2.32815e+06	1.70073	1.0968	1.55063	1.10579	0.128374	0.996358	0.9847
Q9JK48	SH3GLB1	1.27757e+07	2.12791e+06	1.31618e+07	3.28801e+06	1.40411e+07	1.41476e+06	1.23923e+07	1.47791e+06	1.03022	0.882572	1.16729	0.981238	0.128374	0.983805	0.9847
Q9JKC8	AP3M1	4.27501e+06	1.83285e+06	6.61809e+06	4.76019e+06	3.8143e+06	2.13862e+06	4.68048e+06	2.21831e+06	1.54809	1.22709	1.26159	1.28233	0.128374	0.996358	0.997128
Q9QWT9	KIFC1	1.84162e+07	7.22379e+06	1.68756e+07	1.4098e+07	1.34111e+07	7.353e+06	1.55431e+07	9.27995e+06	0.916341	1.15897	0.790651	1.21889	0.128374	0.983805	0.9847
Q9Z2X1	HNRNPF	4.30744e+07	7.3405e+06	4.75411e+07	1.31332e+07	4.70509e+07	7.50912e+06	4.5878e+07	5.99243e+06	1.1037	0.975071	1.13191	0.975106	0.128374	0.995901	0.997128
P40237	CD82	5.02854e+06	882617	5.50647e+06	2.50854e+06	4.29551e+06	723481	4.74994e+06	373351	1.09504	1.10579	0.990281	1.16467	0.13377	0.995901	0.9847
P68134	ACTA1	1.43605e+08	1.73373e+07	1.57106e+08	4.50281e+07	1.84018e+08	3.02109e+07	1.7569e+08	1.89003e+07	1.09402	0.954746	1.14587	0.835986	0.13377	0.983805	0.997128
Q3UX10	TUBAL3	8.48027e+07	8.25128e+06	1.17005e+08	1.71687e+07	7.42445e+07	2.11371e+07	7.80547e+07	2.2431e+07	1.37974	1.05132	1.31239	1.32508	0.13377	0.983805	0.997128
Q61166	MAPRE1	2.41961e+07	3.41611e+06	2.30323e+07	4.9729e+06	2.12571e+07	1.88071e+06	2.21408e+07	2.17331e+06	0.951903	1.04157	0.913909	1.08826	0.13622	0.996358	0.997323
P49817	CAV1	1.55268e+07	6.20001e+06	1.68531e+07	1.19335e+07	1.52254e+07	3.99972e+06	1.20554e+07	4.042e+06	1.08542	0.791795	1.37084	1.18691	0.136235	0.996358	0.9847
Q6P6L0	FILIP1L	3.63413e+06	2.10696e+06	7.40038e+06	5.32131e+06	3.18437e+06	2.03585e+06	3.03352e+06	2.68532e+06	2.03636	0.952629	2.13762	1.77464	0.136235	0.983805	0.996887
Q6VGS5	CCDC88C	7.27077e+06	1.43503e+06	5.93539e+06	1.98436e+06	9.11513e+06	2.09481e+06	8.91492e+06	3.09585e+06	0.816335	0.978035	0.834669	0.732452	0.136235	0.983805	0.9847
Q60778	NFKBIB	5.50598e+06	1.03402e+06	5.87343e+06	1.87753e+06	5.26823e+06	653642	5.33142e+06	547733	1.06674	1.012	1.05409	1.07356	0.137232	0.983805	0.997128
Q9CPR4	RPL17	3.54476e+07	4.83091e+06	3.80576e+07	4.85253e+06	2.76444e+07	2.46203e+06	3.30323e+07	5.23099e+06	1.07363	1.1949	0.898512	1.21143	0.137232	0.983805	0.996887
A2AJI0	MAP7D1	1.0432e+07	2.1982e+06	1.14816e+07	3.44489e+06	5.62078e+06	4.6799e+06	9.56817e+06	3.29915e+06	1.10061	1.70228	0.646549	1.44273	0.137646	0.996358	0.997323
Q9Z204-3	HNRNPC	1.37868e+07	1.93258e+06	2.02014e+07	8.65163e+06	1.83346e+07	6.30605e+06	1.85359e+07	4.70577e+06	1.46528	1.01098	1.44936	0.921828	0.137646	0.996358	0.994531
P35486	PDHA1	1.22055e+07	2.87654e+06	2.2041e+07	1.11643e+07	1.39971e+07	5.44252e+06	1.25155e+07	4.99255e+06	1.80583	0.894152	2.0196	1.29171	0.140217	0.983805	0.9847
P68033	ACTC1	1.502e+08	1.83202e+07	1.50447e+08	3.01341e+07	1.85004e+08	2.72012e+07	1.7928e+08	1.16666e+07	1.00165	0.969057	1.03363	0.825308	0.140217	0.983805	0.997128
P84091	AP2M1	3.20244e+07	3.29261e+06	3.18388e+07	1.59697e+06	2.81859e+07	1.12909e+06	2.47723e+07	6.60013e+06	0.994205	0.878889	1.13121	1.20592	0.140217	0.983805	0.9847
Q62425	NDUFA4	2.77545e+07	4.81921e+06	3.22952e+07	7.90657e+06	2.83057e+07	6.21043e+06	3.06981e+07	5.76175e+06	1.1636	1.08452	1.07292	1.01773	0.140217	0.996358	0.9847
Q9QUR6	PREP	1.89482e+07	1.98838e+06	2.13246e+07	3.66551e+06	1.76413e+07	2.47792e+06	1.80975e+07	2.28377e+06	1.12542	1.02586	1.09705	1.12687	0.140217	0.996358	0.9847
P53026	RPL10A	7.15566e+07	9.94439e+06	7.81959e+07	1.36368e+07	6.53444e+07	1.30472e+07	6.10684e+07	5.69748e+06	1.09278	0.934561	1.1693	1.18463	0.142551	0.996619	0.999195
P97371	PSME1	1.47844e+07	3.96676e+06	1.44642e+07	3.50347e+06	1.97162e+07	4.21582e+06	2.46839e+07	4.03297e+06	0.978342	1.25196	0.781445	0.658751	0.142551	0.996358	0.990454
Q64511	TOP2B	1.42237e+07	2.36852e+06	1.18181e+07	4.00029e+06	1.76892e+07	5.9068e+06	1.48741e+07	2.21863e+06	0.830873	0.840857	0.988127	0.799724	0.142551	0.983805	0.9847
Q571I9	ALDH16A1	1.33547e+07	1.73531e+06	1.35902e+07	4.14793e+06	1.24547e+07	1.73688e+06	1.18527e+07	2.64446e+06	1.01763	0.951667	1.06932	1.1085	0.142785	0.996358	0.997128
Q99JX3	GORASP2	1.62115e+07	3.41405e+06	1.7413e+07	6.21301e+06	1.41886e+07	4.55955e+06	1.45261e+07	3.29968e+06	1.07411	1.02379	1.04915	1.17098	0.144217	0.983805	0.997128
Q99MN9	PCCB	8.79895e+06	5.50756e+06	9.7226e+06	4.58589e+06	5.13325e+06	1.98852e+06	3.85825e+06	1.48616e+06	1.10497	0.751619	1.47012	2.0599	0.144217	0.996358	0.997128
Q9QYR9	ACOT2	1.17832e+07	2.49119e+06	1.15543e+07	2.41059e+06	8.43367e+06	1.80504e+06	8.54846e+06	1.91353e+06	0.980574	1.01361	0.967406	1.37424	0.144987	0.996358	0.9847
Q9DC69	NDUFA9	8.20458e+06	5.32046e+06	1.20129e+07	1.06059e+07	7.51865e+06	5.57742e+06	1.00486e+07	6.7916e+06	1.46416	1.33649	1.09553	1.15086	0.148368	0.983805	0.997128
Q91W92	CDC42EP1	8.86487e+06	5.08286e+06	1.53719e+07	8.84157e+06	1.65695e+07	2.86037e+06	8.36496e+06	4.88814e+06	1.73402	0.50484	3.4348	0.972018	0.14843	0.983805	0.9847
P70168	KPNB1	2.82247e+07	2.47453e+06	2.82061e+07	6.40088e+06	3.00417e+07	2.61954e+06	2.65694e+07	4.56878e+06	0.999341	0.884419	1.12994	0.996817	0.148522	0.983805	0.9847
Q61686	CBX5	2.54985e+07	3.63784e+06	2.87039e+07	4.28714e+06	2.0679e+07	3.4428e+06	2.30994e+07	4.70218e+06	1.12571	1.11704	1.00776	1.23811	0.148522	0.996358	0.9847
Q8CFI0-2	NEDD4L	2.43543e+07	3.55384e+06	1.76052e+07	8.29389e+06	2.34503e+07	3.08872e+06	2.01376e+07	6.16025e+06	0.72288	0.858734	0.841798	0.96264	0.149161	0.983805	0.997323
Q99J83	ATG5	3.72436e+06	2.04968e+06	1.07797e+08	1.00952e+07	3.09536e+07	2.54936e+07	2.47753e+06	759234	28.9437	0.0800402	361.615	3.33585	0.149435	0.983805	0.9847
Q9R0A1	CLCN2	2.64914e+07	4.55129e+06	3.53504e+07	3.16052e+06	5.04008e+07	1.92169e+06	3.80062e+07	1.06165e+07	1.33441	0.754079	1.76959	0.699513	0.149897	0.996358	0.9847
Q7TPR4	ACTN1	4.24655e+07	3.57489e+06	4.32267e+07	2.13203e+06	4.75114e+07	4.31272e+06	4.6716e+07	3.86268e+06	1.01793	0.983261	1.03525	0.909418	0.151858	0.983805	0.997128
Q8C2E7	WASHC5	5.57662e+06	1.23906e+06	5.1697e+06	1.86764e+06	3.51213e+06	855595	3.53268e+06	898879	0.927031	1.00585	0.92164	1.52542	0.155955	0.996358	0.997128
Q8JZV7	AMDHD2	7.93255e+06	4.20443e+06	8.95046e+06	4.2254e+06	6.26365e+06	1.60903e+06	6.91108e+06	2.54524e+06	1.12832	1.10336	1.02262	1.28147	0.156233	0.996358	0.9847
P00375	DHFR	1.60726e+07	2.89211e+06	1.66542e+07	5.15187e+06	1.46123e+07	3.2313e+06	1.47696e+07	3.85897e+06	1.03619	1.01076	1.02515	1.11384	0.156386	0.996358	0.999195
P62737	ACTA2	1.46124e+08	1.80244e+07	1.52444e+08	2.58599e+07	1.82095e+08	2.26446e+07	1.78736e+08	8.41159e+06	1.04325	0.981557	1.06286	0.827444	0.157806	0.983805	0.997128
Q03173-3	ENAH	7.92564e+06	9.75441e+06	1.54415e+07	1.62686e+07	1.4554e+07	1.07284e+07	1.2413e+07	6.57071e+06	1.9483	0.852893	2.28434	0.866509	0.157806	0.983805	0.997128
Q60605	MYL6	7.64918e+07	1.82997e+07	1.00589e+08	3.50578e+07	1.2331e+08	4.72742e+07	9.90265e+07	2.6288e+07	1.31503	0.80307	1.63751	0.796456	0.157806	0.996619	0.997128
Q6P542	ABCF1	1.85906e+07	5.06186e+06	1.76355e+07	6.81469e+06	1.4367e+07	2.1251e+06	1.39778e+07	4.08136e+06	0.948622	0.972907	0.975038	1.27805	0.157806	0.983805	0.9847
Q8BWZ3	NAA25	6.49919e+06	4.13192e+06	7.5136e+06	3.3685e+06	3.38236e+06	1.76543e+06	4.85854e+06	1.64022e+06	1.15608	1.43643	0.804828	1.7004	0.157806	0.996358	0.997128
Q99K51	PLS3	1.61855e+07	2.52083e+06	1.79696e+07	3.30533e+06	1.81851e+07	1.43257e+06	1.90364e+07	1.76274e+06	1.11023	1.04682	1.06058	0.91762	0.157806	0.996619	0.997128
Q9CQJ6	DENR	6.24146e+06	4.92e+06	6.79502e+06	7.64363e+06	3.80076e+06	1.78924e+06	3.46898e+06	866252	1.08869	0.912707	1.19282	1.79325	0.157806	0.995901	0.997323
Q9Z204-4	HNRNPC	1.32629e+07	1.90494e+06	1.92215e+07	8.17112e+06	1.83346e+07	6.30605e+06	1.85359e+07	4.70577e+06	1.44927	1.01098	1.43352	0.881041	0.157806	0.996358	0.9847
Q9CYR6	PGM3	6.41078e+06	2.17552e+06	5.39848e+06	4.84341e+06	4.60174e+06	2.50703e+06	6.32486e+06	1.6264e+06	0.842094	1.37445	0.612677	1.08078	0.157869	0.996358	0.9847
Q9Z204-2	HNRNPC	1.41651e+07	2.35071e+06	2.02777e+07	9.11837e+06	1.86929e+07	6.65185e+06	2.03339e+07	4.95148e+06	1.43152	1.08779	1.31599	0.882543	0.158142	0.996358	0.9847
Q60767	LY75	9.8265e+06	4.20343e+06	8.15501e+06	6.99321e+06	5.57878e+06	3.81173e+06	8.00876e+06	2.80901e+06	0.829899	1.43558	0.578095	1.32338	0.158552	0.996358	0.9847
Q3UPF5	ZC3HAV1	4.32836e+06	3.65118e+06	6.39865e+06	5.90875e+06	2.16614e+06	1.0827e+06	4.52828e+06	3.95241e+06	1.47831	2.09048	0.707162	1.60238	0.159202	0.996358	0.997128
Q9DBX2	PDCL	1.49852e+06	971656	2.95844e+06	2.01412e+06	1.12235e+06	676465	1.68781e+06	1.17097e+06	1.97423	1.50381	1.31282	1.58601	0.159202	0.983805	0.9847
Q9WUR2	ECI2	1.66035e+07	4.86404e+06	1.35833e+07	2.5378e+06	9.46688e+06	4.63375e+06	8.07425e+06	3.33765e+06	0.818097	0.852894	0.959201	1.72092	0.159202	0.996619	0.9847
O70579	SLC25A17	4.63573e+06	5.24771e+06	4.81683e+06	4.19142e+06	2.0975e+06	749612	2.19046e+06	1.31348e+06	1.03907	1.04432	0.994969	2.20444	0.16184	0.983805	0.9847
O88653	LAMTOR3	7.9526e+06	2.73911e+06	1.01042e+07	6.39706e+06	8.12249e+06	3.57965e+06	9.87578e+06	4.55534e+06	1.27055	1.21586	1.04499	1.00325	0.16184	0.983805	0.999195
P28481	COL2A1	4.59045e+07	7.10008e+07	5.73207e+07	7.59203e+07	2.09948e+07	7.51953e+06	4.59708e+07	5.27822e+07	1.24869	2.18962	0.570279	1.54147	0.16184	0.996358	0.999195
Q7TNP2	PPP2R1B	1.36702e+07	3.09611e+06	1.7945e+07	4.20391e+06	1.40007e+07	3.51054e+06	1.15164e+07	1.75069e+06	1.31271	0.822557	1.59589	1.23898	0.16184	0.996358	0.9847
Q9D662	SEC23B	1.01459e+07	2.26541e+06	1.32876e+07	2.28539e+06	8.45235e+06	1.68845e+06	8.2565e+06	2.19667e+06	1.30965	0.976829	1.34072	1.40246	0.16184	0.995976	0.9847
Q99L27	GMPR2	1.23163e+07	2.77412e+06	2.16872e+07	1.50277e+07	1.09739e+07	2.23824e+06	1.56813e+07	2.27516e+06	1.76085	1.42896	1.23226	1.27568	0.161916	0.996358	0.999195
Q9Z1Z0	USO1	1.51549e+07	2.73294e+06	1.52809e+07	4.28693e+06	1.22065e+07	4.02745e+06	1.03499e+07	1.80641e+06	1.00832	0.8479	1.18919	1.34932	0.164726	0.983805	0.9847
Q7TSC1	PRRC2A	6.17562e+06	1.80228e+06	1.08265e+07	4.84198e+06	8.63452e+06	3.82936e+06	8.18884e+06	2.61502e+06	1.7531	0.948385	1.84851	1.01062	0.164849	0.983805	0.997128
Q5SF07	IGF2BP2	1.16389e+07	4.16337e+06	1.45888e+07	4.99038e+06	1.11628e+07	4.05194e+06	9.2501e+06	1.26739e+06	1.25345	0.828655	1.51264	1.28486	0.165397	0.983805	0.9847
Q9D706	RPAP3	4.98824e+06	3.35514e+06	9.00021e+06	5.15433e+06	5.77189e+06	3.59222e+06	5.12255e+06	1.56427e+06	1.80428	0.887499	2.033	1.284	0.168146	0.983805	0.997128
O88322	NID2	1.28082e+07	2.57346e+06	1.03034e+07	2.36568e+06	6.01994e+06	2.59815e+06	9.02425e+06	1.05789e+06	0.804438	1.49906	0.536629	1.53625	0.172278	0.996358	0.9847
Q07813	BAX	1.93285e+07	2.40275e+06	2.26891e+07	6.67539e+06	2.79436e+07	4.63437e+06	2.58951e+07	8.61758e+06	1.17387	0.926694	1.26673	0.780434	0.172278	0.983805	0.9847
Q8BZX4	SREK1	7.53379e+06	4.57657e+06	9.50173e+06	4.53277e+06	8.18725e+06	2.59936e+06	5.48775e+06	1.11649e+06	1.26121	0.670281	1.88162	1.24574	0.172278	0.983805	0.9847
Q08619		1.00685e+07	1.21404e+06	9.88026e+06	5.61593e+06	1.7115e+07	3.99795e+06	1.56436e+07	3.03434e+06	0.981305	0.914029	1.0736	0.608963	0.173613	0.983805	0.9847
Q64433	HSPE1	1.32095e+08	7.93821e+06	1.43265e+08	2.56156e+07	1.33131e+08	2.38955e+07	1.31037e+08	1.99165e+06	1.08456	0.984275	1.10189	1.04237	0.173613	0.983805	0.997128
Q9D1M4	EEF1E1	1.37581e+07	3.79833e+06	1.35834e+07	7.37416e+06	5.98648e+06	2.14252e+06	6.28616e+06	3.54344e+06	0.987298	1.05006	0.940231	2.22784	0.173613	0.983805	0.9847
Q9CQS8	SEC61B	6.88765e+07	9.32601e+06	7.1471e+07	1.67289e+07	5.46167e+07	1.42551e+07	5.75244e+07	1.10885e+07	1.03767	1.05324	0.985218	1.25153	0.175688	0.984195	0.992608
Q9DCB1	HMGN3	1.36747e+07	6.38075e+06	1.30139e+07	8.74364e+06	9.99386e+06	2.28285e+06	1.23276e+07	4.97375e+06	0.951674	1.23352	0.771511	1.19565	0.177244	0.996358	0.9847
Q9CQK7	RWDD1	1.13971e+07	7.08584e+06	1.27419e+07	6.64358e+06	9.70494e+06	2.35594e+06	9.00572e+06	3.81256e+06	1.11799	0.927952	1.20479	1.29012	0.177553	0.996358	0.9847
Q9JMD0	ZNF207	1.87715e+07	6.12485e+06	2.05978e+07	9.43713e+06	1.86281e+07	6.95639e+06	1.55507e+07	2.87153e+06	1.09729	0.834801	1.31443	1.15186	0.177553	0.988047	0.997128
A2A8L1	CHD5	1.13619e+07	1.87124e+06	1.26984e+07	4.32527e+06	1.29425e+07	3.57791e+06	1.12633e+07	1.84569e+06	1.11764	0.870259	1.28426	0.993985	0.184884	0.996358	0.9847
Q9CQ80	VPS25	4.82949e+06	1.41275e+06	6.49362e+06	4.17492e+06	6.32331e+06	3.36089e+06	5.31935e+06	2.19812e+06	1.34458	0.841229	1.59835	0.972553	0.184884	0.983805	0.9847
Q8BP48	METAP1	1.03856e+07	4.3668e+06	1.17678e+07	1.10536e+07	1.03685e+07	7.34518e+06	1.49807e+07	6.70147e+06	1.13308	1.44483	0.784235	0.87393	0.192514	0.996358	0.9847
Q9DBG7	SRPRA	1.53348e+07	2.7954e+06	1.51728e+07	4.44493e+06	1.25648e+07	4.77734e+06	1.49544e+07	4.2267e+06	0.989433	1.19018	0.831329	1.1086	0.192514	0.983805	0.9847
Q9WV70	NOC2L	6.21507e+06	1.56779e+06	8.22679e+06	4.01707e+06	6.40066e+06	2.11464e+06	8.56343e+06	2.64648e+06	1.32369	1.3379	0.989377	0.965101	0.1929	0.983805	0.9847
Q9CXW2	MRPS22	1.21775e+07	2.02929e+06	1.25948e+07	3.32885e+06	1.17506e+07	2.35507e+06	1.07131e+07	1.00851e+06	1.03427	0.911704	1.13443	1.10277	0.193292	0.995901	0.9847
Q9CZX7	TMEM55A	2.52046e+08	2.20128e+07	2.15051e+08	1.49182e+08	3.90632e+08	3.82465e+07	3.38168e+08	4.66115e+07	0.853223	0.865695	0.985593	0.640913	0.194001	0.996358	0.9847
Q61316	HSPA4	2.6342e+07	3.45115e+06	2.66379e+07	4.56722e+06	2.50695e+07	2.43341e+06	2.49714e+07	3.00413e+06	1.01123	0.996089	1.0152	1.05873	0.194446	0.996358	0.997128
Q61469	PLPP1	3.00329e+06	287002	5.68253e+06	2.93573e+06	4.50809e+06	1.26888e+06	3.78383e+06	555642	1.8921	0.839342	2.25426	1.0475	0.197682	0.99893	0.9847
Q6ZWU9	RPS27	3.11024e+07	1.27563e+07	4.47099e+07	1.51341e+07	6.55467e+07	3.3883e+07	7.40169e+07	5.0514e+07	1.43751	1.12922	1.273	0.543209	0.197682	0.983805	0.9847
Q8K273	MMGT1	1.04167e+07	7.80143e+06	1.47665e+07	9.29918e+06	1.37949e+06	460601	4.80523e+06	5.55828e+06	1.41758	3.48334	0.40696	4.07185	0.198472	0.996358	0.997128
Q8R2U4	NTMT1	7.91749e+06	1.76832e+06	7.99589e+06	2.82366e+06	6.84807e+06	2.30423e+06	7.48297e+06	2.1926e+06	1.0099	1.09271	0.924217	1.11041	0.203027	0.983805	0.9847
P01942	HBA	3.9703e+07	8.29931e+06	4.08226e+07	7.53978e+06	5.8889e+07	1.27578e+07	6.18388e+07	1.1797e+07	1.0282	1.05009	0.979151	0.667001	0.205072	0.988047	0.9847
Q8R143	PTTG1IP	1.6601e+07	4.38677e+06	2.07195e+07	6.86436e+06	1.71809e+07	4.49646e+06	1.66678e+07	4.23645e+06	1.24809	0.970138	1.28651	1.10257	0.205475	0.983805	0.997128
P18760	CFL1	7.42232e+07	2.19591e+07	9.18955e+07	3.08342e+07	9.97639e+07	2.54858e+07	9.6977e+07	1.22502e+07	1.2381	0.972065	1.27368	0.844353	0.209897	0.983805	0.991934
E2JF22	PIEZO1	1.91958e+06	832342	2.52542e+06	2.23252e+06	2.38705e+06	1.9945e+06	2.26159e+06	210985	1.31561	0.947442	1.38859	0.956197	0.210811	0.996358	0.9847
P62075	TIMM13	2.83096e+07	7.8232e+06	2.72119e+07	8.63095e+06	3.49736e+07	7.41518e+06	3.65939e+07	3.12688e+06	0.961226	1.04633	0.918666	0.775792	0.210811	0.983805	0.9847
P11087	COL1A1	5.07618e+07	4.26485e+06	5.18276e+07	5.30292e+06	4.14228e+07	7.62044e+06	4.09771e+07	3.46842e+06	1.021	0.989241	1.0321	1.24502	0.211943	0.995901	0.9847
Q64674	SRM	2.86009e+07	3.22959e+06	2.39887e+07	7.08978e+06	2.47512e+07	7.67009e+06	2.97076e+07	5.97813e+06	0.838738	1.20025	0.698801	0.965676	0.212128	0.996358	0.997128
Q91YH5	ATL3	9.30992e+06	2.12218e+06	1.14209e+07	2.75143e+06	9.99075e+06	1.68802e+06	1.05457e+07	979070	1.22674	1.05554	1.16219	1.00946	0.212128	0.996358	0.997128
P46735	MYO1B	1.2891e+07	5.14708e+06	1.28091e+07	6.47348e+06	2.18723e+07	6.21666e+06	1.09237e+07	1.35841e+06	0.993647	0.49943	1.98956	0.783634	0.213965	0.983805	0.9847
Q04857	COL6A1	1.75108e+07	3.64354e+06	2.00568e+07	3.26623e+06	1.35138e+07	2.15481e+06	1.46395e+07	1.49735e+06	1.1454	1.0833	1.05732	1.3344	0.213965	0.996358	0.9847
O08738	CASP6	3.46093e+07	6.69253e+06	2.803e+07	1.73887e+07	1.71093e+07	8.90004e+06	2.68186e+07	8.6817e+06	0.809898	1.56748	0.516687	1.42596	0.214022	0.983805	0.997128
Q8K4Z3	NAXE	1.6198e+07	3.45214e+06	2.01874e+07	4.01549e+06	1.1876e+07	4.69973e+06	1.52047e+07	2.78914e+06	1.24629	1.28029	0.973443	1.34359	0.214022	0.983805	0.997128
Q61011	GNB3	8.27141e+07	1.29777e+07	8.16753e+07	1.48163e+07	9.87086e+07	1.48969e+07	1.06496e+08	2.13152e+07	0.98744	1.07889	0.915235	0.8011	0.214383	0.996358	0.9847
P10404		7.8488e+06	9.62865e+06	1.05939e+07	1.19647e+07	1.03259e+07	7.2892e+06	4.38944e+06	1.6417e+06	1.34974	0.425092	3.17518	1.2533	0.216824	0.996358	0.9847
Q1HFZ0	NSUN2	1.44293e+07	1.69019e+06	1.38722e+07	3.01318e+06	1.49251e+07	1.72881e+06	1.54612e+07	1.31212e+06	0.961389	1.03592	0.928055	0.93139	0.221096	0.983805	0.9847
Q8CDM1	ATAD2	6.31879e+06	1.0531e+06	5.50534e+06	3.65187e+06	5.78551e+06	1.5704e+06	3.95528e+06	1.09829e+06	0.871265	0.683653	1.27443	1.21388	0.221096	0.996358	0.997128
O35900	LSM2	1.33913e+07	3.38711e+06	1.47249e+07	4.68048e+06	1.4075e+07	2.68557e+06	1.48159e+07	2.687e+06	1.09958	1.05264	1.0446	0.973182	0.221119	0.996358	0.9847
Q9CPW7	ZMAT2	3.10395e+06	548590	3.87329e+06	443615	4.71868e+06	966187	6.08328e+06	4.33589e+06	1.24786	1.28919	0.967938	0.645924	0.221119	0.983805	0.9847
Q8BH64	EHD2	1.9535e+07	1.78056e+06	2.05133e+07	3.4825e+06	2.02867e+07	1.96091e+06	2.0114e+07	3.00608e+06	1.05008	0.991487	1.0591	0.991279	0.224097	0.983805	0.997128
O08638	MYH11	3.28561e+07	5.1286e+06	3.7616e+07	9.96836e+06	3.42347e+07	4.19001e+06	3.78587e+07	9.47453e+06	1.14487	1.10586	1.03528	0.977511	0.227562	0.983805	0.997128
P05064	ALDOA	6.87728e+07	2.54509e+06	7.30895e+07	6.45909e+06	7.53624e+07	7.22839e+06	7.56053e+07	1.26145e+06	1.06277	1.00322	1.05935	0.939687	0.227562	0.996619	0.9847
P47962	RPL5	6.66189e+07	1.05013e+07	7.17041e+07	1.86167e+07	5.30369e+07	1.57884e+07	4.76769e+07	1.62783e+07	1.07633	0.898939	1.19734	1.37343	0.227562	0.996358	0.9847
P62814	ATP6V1B2	1.9976e+07	2.55194e+06	1.96747e+07	3.75239e+06	1.93416e+07	2.43791e+06	1.93774e+07	1.54089e+06	0.984916	1.00185	0.983101	1.02406	0.227562	0.983805	0.9847
P70699	GAA	1.48579e+07	2.30094e+06	1.48174e+07	2.87801e+06	1.29215e+07	1.71633e+06	1.41444e+07	2.58672e+06	0.997269	1.09463	0.911051	1.09641	0.227562	0.983805	0.997128
Q80VP5		3.54878e+06	1.16598e+06	4.62357e+06	1.91839e+06	4.41837e+06	248079	3.78846e+06	948051	1.30286	0.857434	1.51949	0.995799	0.227562	0.983805	0.9847
Q8CCS6	PABPN1	2.16528e+07	2.34934e+06	1.60715e+07	6.24107e+06	1.98429e+07	3.49385e+06	1.8875e+07	3.98224e+06	0.742237	0.951223	0.780298	0.974338	0.227562	0.983805	0.997128
Q9CQW9	IFITM3	1.59289e+07	2.82945e+06	1.70258e+07	2.30562e+06	3.12777e+07	3.85327e+06	2.81258e+07	6.82916e+06	1.06886	0.89923	1.18864	0.554761	0.227562	0.983805	0.997128
Q9WTI7-3	MYO1C	1.46075e+07	2.30288e+06	1.57679e+07	2.58323e+06	1.43092e+07	2.15977e+06	1.32539e+07	1.19066e+06	1.07944	0.926254	1.16538	1.10203	0.227562	0.983805	0.997128
Q9WVR4	FXR2	1.54383e+07	4.69746e+06	1.23327e+07	4.90142e+06	2.13269e+07	7.87834e+06	1.51326e+07	6.83503e+06	0.798838	0.709553	1.12583	0.761694	0.227562	0.983805	0.9847
P62315	SNRPD1	6.36509e+07	1.1454e+07	5.05509e+07	2.73935e+07	5.79153e+07	1.07886e+07	5.77979e+07	1.80961e+07	0.79419	0.997973	0.795803	0.986938	0.233369	0.983805	0.9847
Q78XF5	OSTC	7.44549e+07	7.42346e+06	7.915e+07	1.11698e+07	6.11141e+07	1.20509e+07	6.73878e+07	1.20464e+07	1.06306	1.10266	0.96409	1.19535	0.235584	0.983805	0.9847
P31750	AKT1	4.48899e+06	2.53701e+06	4.23164e+06	2.7816e+06	1.67234e+06	673153	1.32148e+07	2.65279e+07	0.942669	7.90197	0.119296	0.585784	0.97659	0.988047	0.9847	Yes
Q9D1F4	PRAS40	5.86606e+06	1.22826e+06	7.95594e+06	980209	7.63391e+06	2.11766e+06	1.23485e+07	8.45422e+06	1.35627	1.61758	0.838454	0.69171	0.97659	0.996358	0.9847	Yes
Q8BGQ7	AARS	3.01449e+07	2.44026e+06	3.09823e+07	3.24395e+06	2.54623e+07	4.55452e+06	2.57464e+07	3.03401e+06	1.02778	1.01116	1.01644	1.19369	0.238368	0.996358	0.996887
Q8BK67	RCC2	1.88596e+07	3.46316e+06	1.88654e+07	2.44629e+06	1.59317e+07	2.26204e+06	1.80481e+07	2.23036e+06	1.00031	1.13284	0.883009	1.11022	0.238368	0.983805	0.9847
Q91W39	NCOA5	1.77159e+07	4.99951e+06	1.30836e+07	7.26535e+06	8.9167e+06	4.42209e+06	1.02542e+07	5.19885e+06	0.738525	1.15	0.642194	1.60658	0.238368	0.996358	0.9847
Q922B2	DARS	1.91494e+07	1.61294e+06	2.01762e+07	3.44673e+06	1.84912e+07	2.0956e+06	1.73084e+07	2.7062e+06	1.05362	0.936034	1.12562	1.09849	0.238368	0.996619	0.989967
Q99N84	MRPS18B	4.74698e+06	2.23326e+06	7.32391e+06	4.5811e+06	9.23009e+06	2.82857e+06	1.1695e+07	2.70768e+06	1.54286	1.26705	1.21768	0.576862	0.241737	0.996358	0.997128
Q9CWZ3-2	RBM8A	1.49253e+07	3.48546e+06	1.74875e+07	6.38361e+06	1.00187e+07	2.71239e+06	1.30629e+07	5.96964e+06	1.17167	1.30385	0.898621	1.40427	0.242976	0.983805	0.9847
O70435	PSMA3	1.82295e+07	2.78549e+06	1.94864e+07	2.22889e+06	1.73413e+07	1.6314e+06	1.85999e+07	2.1797e+06	1.06895	1.07258	0.996614	1.04938	0.243411	0.911903	0.9847
P63005	PAFAH1B1	1.30621e+07	1.84235e+06	1.40348e+07	5.12859e+06	1.89753e+07	6.90819e+06	1.72099e+07	4.5636e+06	1.07447	0.906962	1.18469	0.748841	0.243411	0.983805	0.997128
P68433	HIST1H3A	2.34626e+08	7.16839e+07	2.98862e+08	1.49128e+08	3.41948e+08	9.76849e+07	3.61012e+08	1.10034e+08	1.27378	1.05575	1.20652	0.758917	0.243411	0.983805	0.999195
P68433	HIST1H3G	2.34626e+08	7.16839e+07	2.98862e+08	1.49128e+08	3.41948e+08	9.76849e+07	3.61012e+08	1.10034e+08	1.27378	1.05575	1.20652	0.758917	0.243411	0.983805	0.999195
P68433	HIST1H3H	2.34626e+08	7.16839e+07	2.98862e+08	1.49128e+08	3.41948e+08	9.76849e+07	3.61012e+08	1.10034e+08	1.27378	1.05575	1.20652	0.758917	0.243411	0.983805	0.999195
P68433	HIST1H3I	2.34626e+08	7.16839e+07	2.98862e+08	1.49128e+08	3.41948e+08	9.76849e+07	3.61012e+08	1.10034e+08	1.27378	1.05575	1.20652	0.758917	0.243411	0.983805	0.999195
Q6NXH9	KRT73	7.51606e+07	3.86425e+07	5.65955e+07	3.72204e+07	3.23168e+07	1.65266e+07	4.01854e+07	1.84404e+07	0.752995	1.24348	0.605554	1.81727	0.243411	0.996358	0.9847
Q8K224	NAT10	7.64392e+06	2.70385e+06	9.27733e+06	3.62752e+06	5.96261e+06	1.80712e+06	5.77378e+06	3.86641e+06	1.21369	0.96833	1.25338	1.44178	0.243411	0.983805	0.9847
Q8R0S2	IQSEC1	2.67864e+06	411061	5.74707e+06	897080	1.98176e+06	885473	1.94757e+06	305255	2.14552	0.982748	2.18318	2.14431	0.243411	0.983805	0.9847
Q9D7S7	RPL22L1	2.46425e+07	8.24795e+06	2.44132e+07	2.27323e+07	3.82919e+07	2.74185e+07	1.58411e+07	4.33243e+06	0.990694	0.413694	2.39475	0.906208	0.243411	0.983805	0.9847
Q9D880	TIMM50	7.55131e+06	1.32962e+06	9.43072e+06	2.69685e+06	1.19532e+07	2.05514e+06	1.0771e+07	3.54231e+06	1.24889	0.9011	1.38596	0.747312	0.243411	0.996358	0.9847
Q9Z1N5	DDX39B	2.76821e+07	4.07846e+06	3.28999e+07	6.85816e+06	2.62184e+07	4.51791e+06	2.84199e+07	5.16843e+06	1.18849	1.08397	1.09642	1.10878	0.243411	0.996358	0.9847
O09131	GSTO1	1.37838e+07	6.06403e+06	1.88896e+07	5.30082e+06	2.53025e+07	6.55888e+06	2.3462e+07	3.29316e+06	1.37042	0.92726	1.47792	0.670024	0.243962	0.996358	0.9847
P10630	EIF4A2	5.59725e+07	1.37491e+07	5.8423e+07	1.47335e+07	5.21485e+07	3.89545e+06	4.71958e+07	2.46798e+06	1.04378	0.905026	1.15331	1.15151	0.243962	0.995901	0.9847
P35762	CD81	4.67212e+07	8.36769e+06	4.03629e+07	9.295e+06	5.24195e+07	7.69943e+06	5.24851e+07	1.10949e+07	0.863909	1.00125	0.86283	0.830127	0.243962	0.996358	0.999195
Q61792	LASP1	1.68784e+07	4.73416e+06	1.78634e+07	6.11841e+06	1.7612e+07	5.48708e+06	1.62469e+07	6.35534e+06	1.05836	0.922494	1.14728	1.02608	0.243962	0.983805	0.997128
Q62167	DDX3X	2.42663e+07	3.30417e+06	3.0045e+07	4.4987e+06	2.55048e+07	3.6071e+06	2.91802e+07	3.33368e+06	1.23814	1.14411	1.08218	0.993167	0.243962	0.983805	0.9847
Q63918	CAVIN2	1.14143e+07	8.19151e+06	1.88182e+07	9.9859e+06	1.46941e+07	5.13801e+06	1.33649e+07	2.20032e+06	1.64865	0.909544	1.81261	1.07746	0.243962	0.983805	0.997128
Q60823	AKT2	1.1438e+07	9.38133e+06	3.46843e+07	4.92817e+07			6.82555e+07	7.25125e+07	3.03238			0.67573				Yes
Q5SUR0	PFAS	1.17211e+07	1.55898e+06	1.30977e+07	2.06562e+06	1.29121e+07	415588	1.17424e+07	853885	1.11744	0.909406	1.22876	1.00667	0.244783	0.996358	0.9847
Q7TT37	IKBKAP	9.49846e+06	2.48707e+06	8.55358e+06	2.50775e+06	5.14549e+06	1.81688e+06	7.55634e+06	1.42255e+06	0.900523	1.46854	0.613211	1.42122	0.244783	0.994387	0.9847
Q8JZM7	CDC73	7.2469e+06	1.04929e+06	5.69846e+06	1.37587e+06	5.50298e+06	924381	5.23942e+06	1.4629e+06	0.786331	0.952105	0.825886	1.20507	0.244783	0.996358	0.9847
Q9R1T2	SAE1	1.51097e+07	1.97361e+06	1.65456e+07	2.47367e+06	1.22145e+07	3.10042e+06	1.34269e+07	2.06141e+06	1.09503	1.09926	0.996155	1.23454	0.244783	0.996358	0.997128
Q8K2Z4	NCAPD2	8.83477e+06	1.30046e+06	7.69656e+06	1.4462e+06	7.15042e+06	1.70025e+06	6.93639e+06	1.54205e+06	0.871167	0.970067	0.898048	1.17353	0.245568	0.996358	0.997128
Q8R1N4	NUDCD3	8.25334e+06	5.16321e+06	5.65238e+06	1.45733e+06	2.75793e+06	2.1859e+06	5.2661e+06	3.00596e+06	0.68486	1.90944	0.35867	1.73301	0.245623	0.995901	0.9847
Q9CVB6	ARPC2	1.43127e+07	4.7909e+06	1.80745e+07	8.5017e+06	1.85243e+07	7.09559e+06	1.58059e+07	3.51806e+06	1.26283	0.853251	1.48003	0.943403	0.245623	0.983805	0.9847
Q9D0W5	PPIL1	2.4884e+07	2.76906e+06	2.17694e+07	8.6198e+06	2.22894e+07	3.71646e+06	2.18019e+07	7.23469e+06	0.874832	0.978127	0.894396	1.05811	0.247982	0.996358	0.997128
P54227	STMN1	2.1994e+07	5.71964e+06	2.61018e+07	1.60033e+07	2.72189e+07	1.67832e+07	2.40213e+07	4.93612e+06	1.18677	0.882521	1.34475	0.938635	0.25138	0.996358	0.9847
Q91ZW2	POFUT1	8.08386e+06	3.00737e+06	8.74472e+06	3.56966e+06	6.19491e+06	1.74901e+06	7.81775e+06	2.94948e+06	1.08175	1.26196	0.857196	1.20096	0.25138	0.996358	0.997128
Q8K2V1	PPP4R1	5.47523e+06	2.44776e+06	2.24373e+07	2.56808e+07	5.2665e+06	3.9821e+06	6.48154e+06	4.6775e+06	4.09797	1.23071	3.32976	2.37593	0.255154	0.988047	0.9847
Q8VDJ3	HDLBP	2.49028e+07	1.55245e+06	2.46602e+07	2.59874e+06	2.14854e+07	2.90472e+06	2.14593e+07	3.02243e+06	0.990256	0.998788	0.991458	1.15411	0.255154	0.996358	0.9847
P70296	PEBP1	4.69335e+07	8.8562e+06	4.45298e+07	3.23275e+06	3.69912e+07	4.67204e+06	3.088e+07	8.13992e+06	0.948784	0.834794	1.13655	1.3476	0.256351	0.996358	0.9847
Q04692	SMARCAD1	5.11609e+06	1.03646e+06	5.91411e+06	1.78485e+06	4.105e+06	891019	3.7194e+06	110588	1.15598	0.906066	1.27582	1.40972	0.256351	0.996358	0.9847
Q61781	KRT14	3.1824e+07	2.66454e+07	3.68812e+07	2.14775e+07	5.73872e+07	2.7505e+07	7.65844e+07	2.72396e+07	1.15891	1.33452	0.868411	0.512834	0.256351	0.996358	0.9847
Q80TV8	CLASP1	3.34273e+06	1.72839e+06	4.12738e+06	2.24318e+06	3.9766e+06	952137	3.45617e+06	1.97256e+06	1.23473	0.869128	1.42066	1.00502	0.256351	0.987756	0.9847
Q8CG48	SMC2	1.35783e+07	1.85985e+06	1.66025e+07	3.00884e+06	1.48682e+07	1.41309e+06	1.5035e+07	2.49627e+06	1.22272	1.01121	1.20916	1.00929	0.256351	0.996358	0.9847
Q9R118	HTRA1	4.58962e+06	574741	4.54779e+06	2.34228e+06	4.4214e+06	1.72599e+06	4.28964e+06	1.11973e+06	0.990885	0.970198	1.02132	1.04895	0.256351	0.996358	0.9847
Q9D1L0	CHCHD2	2.94069e+07	7.12068e+06	2.60857e+07	1.02277e+07	2.75446e+07	6.51652e+06	2.86767e+07	9.12618e+06	0.88706	1.0411	0.85204	0.987037	0.256736	0.996358	0.997128
P61358	RPL27	4.42987e+07	7.95564e+06	5.84729e+07	9.34914e+06	4.06814e+07	9.98738e+06	4.57242e+07	6.09365e+06	1.31997	1.12396	1.17439	1.18941	0.259376	0.996358	0.9847
Q791V5	MTCH2	1.62242e+07	3.47252e+06	1.55289e+07	6.49764e+06	1.58289e+07	3.6677e+06	1.66979e+07	4.37119e+06	0.957142	1.0549	0.90733	0.976213	0.259376	0.983805	0.9847
P70349	HINT1	3.72504e+07	1.37257e+07	3.56809e+07	1.06583e+07	4.82281e+07	6.16403e+06	5.28888e+07	8.17483e+06	0.957867	1.09664	0.873458	0.721257	0.262739	0.983805	0.9847
P50446	KRT6A	1.47295e+08	1.34898e+08	1.15605e+08	1.28202e+08	7.44942e+07	3.23542e+07	8.29586e+07	6.47425e+06	0.784854	1.11363	0.704774	1.66971	0.263969	0.996358	0.997128
Q01730	RSU1	1.59802e+07	4.51329e+06	1.72661e+07	8.76855e+06	2.54537e+07	2.74824e+06	2.20267e+07	6.35598e+06	1.08047	0.865364	1.24857	0.700209	0.263969	0.984195	0.9847
Q91VR8	BRK1	1.58468e+07	2.81038e+06	1.26346e+07	1.65341e+06	2.30901e+07	4.322e+06	1.6185e+07	1.64115e+06	0.797296	0.700949	1.13745	0.72518	0.263969	0.983805	0.9847
Q9D0M1	PRPSAP1	9.66838e+06	1.33501e+06	9.0135e+06	1.72084e+06	7.56411e+06	598452	7.83725e+06	880031	0.932265	1.03611	0.899774	1.213	0.265824	0.996358	0.9847
Q9Z2N8	ACTL6A	1.06243e+07	5.35188e+06	1.19801e+07	7.5283e+06	9.23542e+06	3.50241e+06	9.84287e+06	4.4926e+06	1.12761	1.06577	1.05802	1.18482	0.269757	0.996358	0.9847
Q8BRT1	CLASP2	4.8723e+06	976245	6.96871e+06	1.78285e+06	3.8773e+06	1.3411e+06	4.73409e+06	1.87902e+06	1.43027	1.22098	1.17142	1.37504	0.272074	0.983805	0.9847
Q60872	EIF1A	2.63931e+07	1.94661e+06	2.01468e+07	6.23676e+06	2.97038e+07	2.77932e+06	2.37246e+07	5.60378e+06	0.763335	0.798705	0.955715	0.87107	0.273328	0.983805	0.996887
P38647	HSPA9	5.16904e+07	3.32679e+06	5.05714e+07	9.22248e+06	4.2211e+07	7.05829e+06	4.47865e+07	8.44861e+06	0.97835	1.06101	0.922089	1.17546	0.273676	0.996358	0.999195
P59235	NUP43	1.32885e+07	2.5864e+06	1.35206e+07	4.27118e+06	1.58731e+07	2.71391e+06	1.77003e+07	3.20657e+06	1.01747	1.11512	0.912433	0.798521	0.275152	0.983805	0.9847
Q8BU03	PWP2	5.101e+06	2.3094e+06	6.02459e+06	3.00235e+06	4.14328e+06	2.48972e+06	3.99938e+06	1.41319e+06	1.18106	0.96527	1.22355	1.36633	0.275152	0.983805	0.997128
P63089	PTN	3.58344e+07	1.03573e+07	3.8509e+07	1.20124e+07	3.7047e+07	8.89947e+06	3.28168e+07	5.90389e+06	1.07464	0.885816	1.21316	1.06412	0.279162	0.983805	0.9847
Q9R059	FHL3	7.50512e+06	2.0111e+06	9.98009e+06	2.60642e+06	6.88097e+06	2.69245e+06	8.25434e+06	3.28553e+06	1.32977	1.19959	1.10852	1.15526	0.280953	0.983805	0.9847
O08573	LGALS9	1.37907e+07	2.94819e+06	1.22484e+07	2.90813e+06	1.71939e+07	3.76677e+06	1.81642e+07	4.08364e+06	0.888165	1.05643	0.84072	0.736438	0.281741	0.996358	0.9847
O70152	DPM1	7.05319e+06	2.39371e+06	1.05582e+07	2.51611e+06	9.24148e+06	1.92185e+06	6.54329e+06	1.87759e+06	1.49694	0.708035	2.11421	1.11572	0.281741	0.983805	0.803901
P04104	KRT1	6.40068e+07	3.0438e+07	5.78975e+07	3.5565e+07	4.34109e+07	1.91134e+07	4.44685e+07	2.01662e+07	0.904552	1.02436	0.88304	1.38718	0.281741	0.996358	0.9847
P52927	HMGA2	7.94858e+06	1.7871e+06	1.04142e+07	4.82945e+06	8.72753e+06	5.17233e+06	9.2459e+06	2.59776e+06	1.31019	1.0594	1.23674	1.02166	0.281741	0.996358	0.9847
P63168	DYNLL1	4.28983e+07	5.63079e+06	4.63153e+07	1.25616e+07	3.56504e+07	1.2675e+07	3.60761e+07	4.17223e+06	1.07965	1.01194	1.06692	1.2438	0.281741	0.996358	0.9847
P70279	SURF6	7.83077e+06	901028	8.10361e+06	4.4971e+06	1.02645e+07	4.20676e+06	8.5369e+06	2.42709e+06	1.03484	0.831692	1.24426	0.847511	0.281741	0.996358	0.997128
P97855	G3BP1	3.6906e+07	3.32675e+06	3.67941e+07	5.11616e+06	3.10865e+07	3.44661e+06	3.44857e+07	2.25255e+06	0.996968	1.10935	0.898698	1.12395	0.281741	0.983805	0.997128
Q3TWW8	SRSF6	1.38895e+07	1.86247e+06	1.70338e+07	3.96184e+06	1.15186e+07	2.54857e+06	1.3105e+07	4.0581e+06	1.22638	1.13773	1.07792	1.25584	0.281741	0.983805	0.9847
Q3UHB1	NT5DC3	6.95687e+06	3.65842e+06	1.13545e+07	551491	2.06095e+07	2.00462e+06	1.51916e+07	235497	1.63213	0.737117	2.21421	0.511476	0.281741	0.996619	0.9847
Q3UHX2	PDAP1	7.76444e+06	3.5351e+06	7.54552e+06	8.0658e+06	5.3927e+06	4.08562e+06	1.12023e+07	8.10044e+06	0.971805	2.0773	0.46782	0.922567	0.281741	0.987756	0.9847
Q3V300	KIF22	4.87408e+07	8.0536e+06	3.73344e+07	1.28406e+07	4.73682e+07	6.19403e+06	4.50551e+07	8.07363e+06	0.765979	0.951168	0.805303	0.931316	0.281741	0.996358	0.997128
Q61398	PCOLCE	2.20669e+07	3.22026e+06	2.14155e+07	4.60637e+06	2.66448e+07	5.68418e+06	2.57613e+07	4.88914e+06	0.970478	0.966841	1.00376	0.829722	0.281741	0.983805	0.9847
Q78JW9	UBFD1	1.50674e+07	4.82659e+06	2.6702e+07	1.73902e+07	5.37831e+06	3.05853e+06	8.86924e+06	7.94153e+06	1.77217	1.64908	1.07465	2.93168	0.281741	0.983805	0.9847
Q8BHN3	GANAB	2.56007e+07	3.20913e+06	2.64597e+07	2.7757e+06	2.41809e+07	2.15611e+06	2.36773e+07	1.75852e+06	1.03355	0.979175	1.05554	1.08781	0.281741	0.996358	0.9847
Q8BI84	MIA3	8.25577e+06	2.24255e+06	6.70394e+06	3.98005e+06	6.6187e+06	3.0693e+06	4.81458e+06	839625	0.81203	0.72742	1.11632	1.30844	0.281741	0.983805	0.9847
Q921X9	PDIA5	5.87967e+06	731144	5.90466e+06	2.27037e+06	8.26109e+06	3.15954e+06	7.05977e+06	1.06344e+06	1.00425	0.854581	1.17514	0.769169	0.281741	0.983805	0.9847
Q9CY66	GAR1	1.69767e+07	3.04305e+06	1.96597e+07	5.97452e+06	1.4124e+07	3.01285e+06	1.48007e+07	4.28195e+06	1.15804	1.0479	1.1051	1.26661	0.281741	0.996358	0.9847
Q9QYC7	GGCX	5.32019e+06	653032	1.00479e+07	4.41751e+06	6.47905e+06	784230	8.108e+06	1.46124e+06	1.88863	1.25142	1.50919	1.05354	0.281741	0.995901	0.9847
Q9Z2Y8	PROSC	8.35851e+06	2.78643e+06	1.1239e+07	6.50897e+06	1.2185e+07	4.62322e+06	1.11384e+07	6.09432e+06	1.34462	0.914104	1.47097	0.840252	0.281741	0.996358	0.997128
Q99N87	MRPS5	9.88745e+06	3.05228e+06	8.99333e+06	1.39253e+06	6.74846e+06	1.11137e+06	6.81835e+06	1.46418e+06	0.90957	1.01036	0.900247	1.39169	0.283136	0.996089	0.997128
P47963	RPL13	7.00332e+07	1.34185e+07	7.1045e+07	1.3755e+07	5.25779e+07	1.14776e+07	5.55386e+07	1.02502e+07	1.01445	1.05631	0.960367	1.30487	0.283721	0.983805	0.997128
Q07646	MEST	5.52603e+06	1.3531e+06	6.41925e+06	2.4448e+06	2.5011e+06	462933	3.68181e+06	750313	1.16164	1.47208	0.789114	1.93198	0.284776	0.996358	0.997128
Q9CSH3	DIS3	1.15852e+07	1.36898e+06	1.12056e+07	5.168e+06	1.1736e+07	2.52506e+06	1.12117e+07	2.63816e+06	0.967227	0.955328	1.01246	0.993166	0.284776	0.996358	0.997128
Q9DCA5	BRIX1	1.21946e+07	1.98546e+06	1.28725e+07	2.34288e+06	1.14751e+07	1.55387e+06	1.06455e+07	1.15708e+06	1.05559	0.927701	1.13785	1.1332	0.284776	0.983805	0.9847
P08551	NEFL	1.12711e+09	2.93768e+08	1.2239e+09	1.44237e+08	1.48424e+09	2.17215e+08	1.38741e+09	1.65736e+08	1.08588	0.934755	1.16167	0.818697	0.28496	0.996358	0.9847
Q8CCP0	NEMF	6.74648e+06	2.37537e+06	1.02467e+07	5.90804e+06	2.5464e+06	2.93429e+06	2.9005e+06	2.01284e+06	1.51883	1.13906	1.3334	3.1198	0.28496	0.983805	0.9847
Q61554	FBN1	6.52292e+06	1.75522e+06	6.08098e+06	1.84993e+06	3.1723e+06	1.73254e+06	3.5083e+06	2.29831e+06	0.932247	1.10592	0.842964	1.88664	0.285331	0.996358	0.997128
P47911	RPL6	7.44865e+07	1.87487e+07	8.36969e+07	2.0265e+07	7.21241e+07	1.46901e+07	6.52789e+07	1.01356e+07	1.12365	0.905092	1.24148	1.15124	0.285931	0.983805	0.997128
Q9JJV2	PFN2	2.01836e+07	3.47958e+06	1.67393e+07	6.58499e+06	1.3804e+07	3.10059e+06	1.25487e+07	3.22377e+06	0.829353	0.909067	0.912312	1.4011	0.285931	0.996089	0.997323
Q9QXK3	COPG2	1.42973e+07	7.39766e+06	2.49041e+07	7.81284e+06	2.90776e+07	4.86606e+06	3.3104e+07	1.03e+07	1.74187	1.13847	1.53001	0.630435	0.285931	0.996358	0.9847
Q02248	CTNNB1	1.07965e+07	4.72425e+06	8.95654e+06	2.89252e+06	1.26647e+07	2.57748e+06	8.83239e+06	2.23067e+06	0.829579	0.697403	1.18953	0.91887	0.817132	0.983805	0.997128	Yes
Q8BX02	KANK2	7.06482e+06	1.8237e+06	7.67415e+06	3.49161e+06	5.96217e+06	1.36505e+06	7.40431e+06	2.9298e+06	1.08625	1.24188	0.874679	1.10268	0.28731	0.996358	0.9847
P62852	RPS25	8.12534e+07	2.72681e+07	7.39944e+07	3.84213e+07	8.8837e+07	1.72116e+07	7.49893e+07	2.75736e+07	0.910662	0.844122	1.07883	0.947637	0.287594	0.996358	0.986973
Q8VCF0	MAVS	2.9026e+06	978621	1.13052e+07	5.39247e+06	5.68104e+06	2.02904e+06	8.83224e+06	1.47639e+06	3.89487	1.55469	2.50524	0.978954	0.287594	0.983805	0.997128
P70255	NFIC	1.40388e+07	3.14803e+06	1.43844e+07	5.3808e+06	1.45577e+07	5.39432e+06	1.27908e+07	6.26793e+06	1.02462	0.878627	1.16616	1.0393	0.288518	0.983805	0.9847
Q921M4	GOLGA2	5.10452e+06	1.74281e+06	4.70365e+06	2.83283e+06	4.71391e+06	1.18794e+06	4.12152e+06	1.183e+06	0.921467	0.874332	1.05391	1.11009	0.289112	0.996358	0.9847
O08553	DPYSL2	4.02342e+07	4.56092e+06	3.80298e+07	4.80133e+06	4.10374e+07	2.02501e+06	4.19367e+07	1.52692e+06	0.945211	1.02191	0.924942	0.943234	0.289701	0.983805	0.9847
P54103	DNAJC2	1.0546e+07	2.74269e+06	9.62119e+06	3.93482e+06	9.77417e+06	3.42631e+06	1.06022e+07	2.60136e+06	0.912305	1.08471	0.841057	0.989738	0.290258	0.996358	0.9847
Q03145	EPHA2	2.06037e+07	9.76014e+06	2.54769e+07	2.60669e+06	1.36511e+07	7.9226e+06	2.32611e+07	7.85291e+06	1.23652	1.70398	0.725669	1.24838	0.29034	0.996358	0.9847
Q8VCV1	ABHD17C	6.0118e+06	1.57737e+06	4.86917e+06	950319	3.90679e+06	1.47514e+06	3.3779e+06	455666	0.809935	0.864622	0.93675	1.49368	0.291645	0.983805	0.9847
P11103	PARP1	1.30857e+07	879889	1.2831e+07	1.06423e+06	1.0712e+07	1.81905e+06	1.18499e+07	1.12713e+06	0.980537	1.10622	0.886385	1.14869	0.292286	0.996358	0.9847
P29788	VTN	1.29063e+07	3.31882e+06	1.51277e+07	2.33206e+06	1.87389e+07	5.55402e+06	2.14804e+07	4.83476e+06	1.17212	1.1463	1.02252	0.697029	0.292329	0.988047	0.9847
Q3UPL0	SEC31A	1.35232e+07	1.63622e+06	1.57946e+07	2.49221e+06	1.36899e+07	2.5282e+06	1.40515e+07	3.00229e+06	1.16796	1.02641	1.13791	1.05682	0.292329	0.996358	0.997128
Q6P069	SRI	2.13867e+07	3.22177e+06	1.51437e+07	6.72052e+06	2.26146e+07	7.88915e+06	2.35286e+07	3.63259e+06	0.708089	1.04042	0.68058	0.791673	0.29451	0.983805	0.997128
Q9CQJ8	NDUFB9	6.24298e+06	721560	6.76689e+07	9.67266e+07	6.08045e+06	2.04001e+06	6.19409e+06	1.34527e+06	10.8392	1.01869	10.6403	6.02156	0.296768	0.983805	0.9847
P47802	MTX1	7.8434e+06	3.18233e+06	9.63224e+06	4.68879e+06	7.25568e+06	3.21324e+06	6.19453e+06	1.57104e+06	1.22807	0.853748	1.43844	1.29928	0.299666	0.983805	0.9847
P97496	SMARCC1	1.40583e+07	2.11133e+06	1.38652e+07	3.42829e+06	1.15714e+07	1.25361e+06	1.33868e+07	2.99462e+06	0.986266	1.15688	0.852521	1.11881	0.299666	0.996619	0.9847
Q60766	IRGM1	1.1529e+07	5.71445e+06	1.29277e+07	6.98572e+06	2.09481e+07	7.05139e+06	1.72048e+07	2.68437e+06	1.12132	0.821308	1.36528	0.641018	0.299666	0.983805	0.9847
Q9DBF1	ALDH7A1	1.16906e+07	1.4088e+06	1.13263e+07	4.03692e+06	1.18535e+07	4.73566e+06	1.09014e+07	1.18232e+06	0.968839	0.919678	1.05346	1.01151	0.299666	0.996358	0.9847
P62192	PSMC1	1.52282e+07	3.55525e+06	1.93258e+07	3.48866e+06	2.0617e+07	3.58231e+06	1.87095e+07	2.12961e+06	1.26908	0.907477	1.39847	0.878647	0.300982	0.996358	0.997128
Q8K2Q5	CHCHD7	1.54198e+07	4.58199e+06	1.41951e+07	1.5085e+06	8.57348e+06	2.7779e+06	1.06101e+07	3.16829e+06	0.920576	1.23754	0.743874	1.54376	0.303915	0.996358	0.997128
Q9QYB1	CLIC4	2.68272e+07	1.86063e+06	2.66542e+07	4.66612e+06	2.16713e+07	2.24113e+06	2.16161e+07	1.71483e+06	0.993554	0.997457	0.996088	1.2355	0.303915	0.996358	0.9847
Q8BSQ9	PBRM1	6.01285e+06	2.66502e+06	5.64138e+06	2.83738e+06	5.17004e+06	1.65947e+06	4.47526e+06	1.98112e+06	0.938221	0.865615	1.08388	1.20828	0.304334	0.983805	0.9847
Q9WUA3	PFKP	1.2019e+07	7.87064e+06	6.43365e+06	4.87329e+06	1.62112e+07	6.33431e+06	2.43075e+07	1.75651e+06	0.535292	1.49942	0.356998	0.455411	0.307072	0.983805	0.9847
Q9CQ71	RPA3	2.06588e+07	6.17489e+06	2.39337e+07	6.13865e+06	1.96647e+07	4.41971e+06	1.97452e+07	6.06679e+06	1.15852	1.00409	1.1538	1.13151	0.308235	0.996358	0.990993
Q9WV92-8	EPB41L3	1.18078e+07	1.3854e+06	1.48115e+07	3.2897e+06	1.69259e+07	1.72055e+06	1.45783e+07	2.85528e+06	1.25438	0.861304	1.45638	0.844943	0.308235	0.988047	0.9847
Q9DB25	ALG5	1.61925e+07	3.18849e+06	1.13903e+07	3.96767e+06	1.57215e+07	3.83377e+06	1.79423e+07	2.59063e+06	0.703433	1.14126	0.616366	0.819361	0.30854	0.988047	0.9847
Q3TYX3	SMYD5	7.50317e+06	3.79147e+06	1.12449e+07	3.57778e+06	6.51527e+06	2.58052e+06	5.26832e+06	3.04722e+06	1.49869	0.808612	1.85341	1.59103	0.311247	0.983805	0.997128
Q8K2T8	PAF1	7.06491e+06	2.12254e+06	7.33071e+06	2.91229e+06	5.10627e+06	1.51952e+06	6.12986e+06	340772	1.03762	1.20046	0.864358	1.28119	0.311247	0.99154	0.997128
Q8VDM6	HNRNPUL1	8.95252e+06	2.26705e+06	9.78426e+06	2.56285e+06	7.36641e+06	1.48067e+06	6.89557e+06	1.28447e+06	1.09291	0.936083	1.16753	1.31376	0.311247	0.99893	0.997128
Q8BWR4	USP40	5.07344e+07	1.08878e+07	3.53734e+07	1.69148e+07	1.30396e+07	5.61986e+06	1.52407e+07	5.91811e+06	0.697227	1.1688	0.596533	3.04481	0.314438	0.996358	0.997323
P46935	NEDD4	2.20273e+07	3.76401e+06	2.1922e+07	2.74389e+06	1.94158e+07	806211	1.95266e+07	2.53284e+06	0.995221	1.00571	0.989571	1.12857	0.315058	0.996358	0.9847
P62869	ELOB	2.70998e+07	1.49416e+06	2.53439e+07	3.64268e+06	3.12052e+07	3.60583e+06	3.11452e+07	3.29275e+06	0.935204	0.998077	0.937006	0.841112	0.315058	0.983805	0.9847
Q9CQL7	MRFAP1	1.80275e+07	2.39731e+06	1.80014e+07	7.65028e+06	2.24254e+07	3.64246e+06	1.98446e+07	1.55321e+06	0.998549	0.884917	1.12841	0.852351	0.315058	0.988047	0.9847
Q9WV92-7	EPB41L3	1.33543e+07	1.63391e+06	1.43748e+07	3.24493e+06	1.6749e+07	2.59438e+06	1.45986e+07	2.59331e+06	1.07642	0.871612	1.23498	0.884565	0.315637	0.988047	0.9847
P97461	RPS5	4.02036e+07	6.22222e+06	4.75583e+07	1.01138e+07	3.66852e+07	1.09179e+07	3.765e+07	8.62998e+06	1.18294	1.0263	1.15262	1.18062	0.316186	0.983805	0.9847
P62702	RPS4X	4.76141e+07	3.92326e+06	5.51454e+07	1.00867e+07	5.26757e+07	5.97929e+06	4.79496e+07	8.25764e+06	1.15817	0.910278	1.27233	1.02121	0.318285	0.983805	0.997128
Q04447	CKB	1.41871e+07	1.11671e+07	1.12769e+07	1.15806e+07	8.68289e+06	7.25151e+06	1.63607e+07	1.42784e+07	0.794875	1.88425	0.421853	1.01679	0.318285	0.983805	0.9847
Q99JP6	HOMER3	4.4124e+06	2.33332e+06	1.32318e+07	1.64466e+07	7.11065e+06	9.16475e+06	7.11097e+06	9.54782e+06	2.99877	1.00005	2.99864	1.24066	0.329878	0.983805	0.9847
Q99K41	EMILIN1	9.99591e+06	2.87557e+06	6.2533e+06	2.02888e+06	4.60762e+06	1.91428e+06	5.67747e+06	3.01229e+06	0.625586	1.23219	0.507701	1.57988	0.329878	0.996358	0.9847
Q9Z0V7	TIMM17B	2.05081e+07	4.17697e+06	1.16293e+07	2.0734e+06	1.01858e+07	3.49474e+06	1.43466e+07	4.48462e+06	0.567061	1.40849	0.402602	1.31	0.330773	0.996358	0.9847
P10852	SLC3A2	2.00261e+07	3.98007e+06	1.96422e+07	4.88952e+06	1.90927e+07	2.99608e+06	1.73189e+07	2.66073e+06	0.980828	0.907095	1.08128	1.08944	0.332956	0.996358	0.997323
Q6NXN1	SZRD1	9.18785e+07	1.15696e+07	9.5021e+07	1.28976e+07	1.02594e+08	1.81364e+07	1.01163e+08	1.48478e+07	1.0342	0.986053	1.04883	0.917268	0.332956	0.983805	0.999195
Q8BVG4	DPP9	3.20682e+06	923282	4.10207e+06	2.61624e+06	1.44443e+07	9.60025e+06	9.34614e+06	7.92188e+06	1.27917	0.647048	1.97693	0.30722	0.33392	0.984195	0.9847
P0C0S6	H2AFZ	1.32396e+08	5.55246e+06	1.49308e+08	1.32001e+07	1.23547e+08	1.70749e+07	1.23089e+08	7.13649e+06	1.12774	0.996291	1.13194	1.14218	0.334937	0.983805	0.9847
Q8K4L0	DDX54	5.5556e+06	3.33902e+06	8.37712e+06	5.40772e+06	6.41635e+06	5.23912e+06	3.4068e+06	635213	1.50787	0.530956	2.83991	1.41836	0.334937	0.983805	0.9847
Q9CPR5	MRPL15	6.25615e+06	2.84629e+06	7.53209e+06	2.91635e+06	6.29793e+06	1.60445e+06	6.45792e+06	2.32127e+06	1.20395	1.0254	1.17412	1.08093	0.334937	0.995901	0.997128
Q9QXT0	CNPY2	1.38175e+07	6.33898e+06	1.66744e+07	6.61907e+06	1.2562e+07	4.85021e+06	8.0037e+06	2.5128e+06	1.20676	0.637134	1.89405	1.48266	0.335212	0.983805	0.9847
Q61550	RAD21	8.55958e+06	2.42645e+06	6.14294e+06	1.74117e+06	7.3262e+06	832144	8.34911e+06	2.06217e+06	0.717669	1.13962	0.629742	0.937942	0.338888	0.983805	0.9847
Q9ET54-4	PALLD	1.52547e+07	1.04839e+06	1.69621e+07	2.66221e+06	1.73663e+07	2.253e+06	2.09201e+07	3.96236e+06	1.11192	1.20464	0.923035	0.84147	0.338888	0.983805	0.9847
P04919	SLC4A1	3.63436e+06	664487	3.5744e+06	456359	2.50858e+06	324543	2.34629e+06	853633	0.983503	0.935305	1.05153	1.48485	0.340069	0.996358	0.9847
P61021	RAB5B	1.41208e+07	3.63666e+06	1.37204e+07	2.32995e+06	1.16771e+07	1.35695e+06	1.34907e+07	2.99258e+06	0.971647	1.15531	0.841026	1.10622	0.340236	0.983805	0.997128
Q8BP47	NARS	3.2718e+07	2.22646e+06	3.49214e+07	2.37609e+06	2.93927e+07	3.34122e+06	2.99206e+07	2.91064e+06	1.06735	1.01796	1.04851	1.14037	0.340236	0.988383	0.9847
Q0KL02	TRIO	3.25826e+06	1.52174e+06	4.47793e+06	2.09028e+06	2.72667e+06	1.59321e+06	1.83542e+06	1.27408e+06	1.37433	0.673137	2.04168	1.69575	0.340845	0.983805	0.9847
P60867	RPS20	1.2503e+08	2.38011e+07	1.14003e+08	3.18241e+07	1.08884e+08	2.12319e+07	1.17838e+08	1.71817e+07	0.911801	1.08223	0.842518	1.0543	0.343249	0.996358	0.997128
Q3UIR3	DTX3L	1.77852e+06	475485	1.67722e+06	909906	4.39599e+06	2.13255e+06	5.75038e+06	4.42447e+06	0.943038	1.3081	0.720923	0.340589	0.343249	0.996358	0.9847
Q62276	MED22	8.7294e+06	4.58547e+06	4.91395e+06	2.64966e+06	4.14417e+06	684800	2.79266e+06	725858	0.562919	0.673877	0.835345	1.9668	0.343249	0.983805	0.9847
Q8BWD2	IP6K3	1.7281e+07	8.59107e+06	3.50127e+07	255898	2.94905e+07	3.84468e+06	3.18138e+07	7.26237e+06	2.02608	1.07878	1.87812	0.853018	0.343249	0.996358	0.999195
Q91WM1	STRBP	2.14335e+07	2.59944e+06	2.10861e+07	7.21718e+06	1.95376e+07	6.16465e+06	2.30196e+07	4.11721e+06	0.983789	1.17822	0.83498	0.999118	0.343249	0.983805	0.997128
Q99JX7	NXF1	8.05458e+06	2.25328e+06	8.24262e+06	4.9808e+06	8.39281e+06	1.31171e+06	9.80306e+06	3.5691e+06	1.02335	1.16803	0.87613	0.895653	0.343249	0.996358	0.9847
Q9CR21	NDUFAB1	1.03481e+07	2.42217e+06	1.28534e+07	7.25475e+06	1.648e+07	5.66304e+06	1.36515e+07	2.56018e+06	1.24211	0.828365	1.49947	0.770007	0.343249	0.996358	0.9847
Q9D7G0	PRPS1	1.10774e+07	2.3543e+06	1.31803e+07	3.19709e+06	1.06987e+07	1.8715e+06	1.25151e+07	2.70125e+06	1.18985	1.16978	1.01715	1.04497	0.343249	0.983805	0.9847
Q9WU42	NCOR2	3.40175e+06	1.25513e+06	5.24195e+06	2.07934e+06	7.44067e+06	710357	7.53491e+06	3.04599e+06	1.54096	1.01267	1.52168	0.577186	0.343249	0.994387	0.999195
P56391	COX6B1	6.58598e+07	1.00606e+07	6.71292e+07	1.35272e+07	7.24088e+07	8.93419e+06	7.76015e+07	9.75972e+06	1.01927	1.07171	0.951069	0.886532	0.346698	0.996358	0.997128
A7L9Z8	ATP2C2	1.3117e+07	2.60784e+06	1.40601e+07	2.22388e+06	1.48259e+07	1.9805e+06	1.6628e+07	2.58927e+06	1.0719	1.12155	0.95573	0.864028	0.350116	0.996619	0.9847
O89001	CPD	6.86724e+06	4.34955e+06	1.3681e+07	4.95264e+06	2.03493e+07	3.75985e+06	1.14048e+07	1.07974e+07	1.99221	0.560449	3.55466	0.647104	0.350116	0.996358	0.9847
P70206	PLXNA1	1.16959e+06	281827	2.31692e+06	1.59724e+06	1.15509e+06	411150	2.04014e+06	1.1898e+06	1.98097	1.76621	1.12159	1.09116	0.350116	0.984195	0.9847
Q3URQ0	TEX10	4.50917e+06	2.02321e+06	5.47522e+06	2.1087e+06	4.54956e+06	1.77632e+06	3.76763e+06	1.51904e+06	1.21424	0.82813	1.46624	1.20045	0.350116	0.984195	0.997128
Q52KI8	SRRM1	1.71556e+07	2.07867e+06	1.74335e+07	3.66363e+06	1.74757e+07	3.34044e+06	1.5213e+07	2.10546e+06	1.0162	0.870522	1.16735	1.05814	0.350116	0.996358	0.997128
Q9WVJ9	EFEMP2	7.93678e+06	864395	9.74902e+06	4.12882e+06	1.41014e+07	2.73769e+06	1.01537e+07	6.79423e+06	1.22833	0.720047	1.70591	0.72916	0.350513	0.996358	0.9847
Q61301	CTNNA2	1.46513e+07	3.70392e+06	1.03098e+07	4.90343e+06	1.31058e+07	5.65786e+06	1.27532e+07	4.02971e+06	0.703676	0.973094	0.723133	0.965276	0.350998	0.996358	0.9847
P70202	LXN	2.81013e+07	1.91124e+06	2.90831e+07	4.84552e+06	2.78868e+07	3.59516e+06	2.82272e+07	3.08226e+06	1.03494	1.01221	1.02246	1.01908	0.352292	0.983805	0.9847
Q64339	ISG15	2.90796e+07	1.5954e+07	2.08109e+07	8.33553e+06	4.54149e+07	1.35473e+07	4.04772e+07	6.53036e+06	0.715654	0.891276	0.802955	0.580851	0.352292	0.983805	0.997128
Q8R127	SCCPDH	3.41349e+06	1.10605e+06	5.22045e+06	5.57853e+06	5.07493e+06	2.33361e+06	6.49498e+06	5.18889e+06	1.52936	1.27982	1.19498	0.746242	0.352292	0.996358	0.9847
Q9DBJ1	PGAM1	4.52152e+07	6.15863e+06	4.40852e+07	1.11269e+07	5.4531e+07	6.98673e+06	4.3066e+07	8.00869e+06	0.975008	0.789752	1.23457	0.914991	0.352292	0.983805	0.997128
P35505	FAH	2.37133e+06	601252	5.80996e+06	3.40964e+06	5.03825e+06	2.25447e+06	4.91883e+06	3.84568e+06	2.45008	0.976297	2.50957	0.821656	0.354172	0.983805	0.997128
Q8K124	PLEKHO2	6.38669e+06	4.42815e+06	9.73292e+06	8.54834e+06	9.15284e+06	6.31216e+06	6.05655e+06	4.3781e+06	1.52394	0.661713	2.30302	1.05985	0.356647	0.996358	0.9847
Q9D1C8	VPS28	4.96713e+06	2.26509e+06	7.20216e+06	4.49182e+06	6.04995e+06	4.69528e+06	4.38351e+06	3.46202e+06	1.44996	0.724553	2.00118	1.16637	0.356647	0.996358	0.997128
Q61029	TMPO	2.83038e+07	2.37258e+06	3.4168e+07	5.33811e+06	3.04376e+07	4.07338e+06	3.14813e+07	5.23604e+06	1.20719	1.03429	1.16716	1.00893	0.358482	0.983805	0.9847
Q8CF93	GALNT13	6.96813e+07	1.72909e+07	6.39865e+07	2.48297e+07	3.27554e+07	1.61113e+07	2.99983e+07	1.44964e+07	0.918273	0.915829	1.00267	2.13004	0.358482	0.995901	0.9847
Q9D6F9	TUBB4A	1.3861e+08	2.34452e+07	1.61601e+08	3.07939e+07	1.55217e+08	1.81813e+07	1.65303e+08	1.92329e+07	1.16587	1.06498	1.09474	0.936641	0.358768	0.996358	0.997128
Q9EPC1	PARVA	1.61259e+07	3.84623e+06	1.61362e+07	6.68697e+06	1.81208e+07	4.94949e+06	1.82245e+07	3.19663e+06	1.00064	1.00572	0.994944	0.887656	0.358768	0.996358	0.997128
Q8CG47	SMC4	1.06907e+07	1.53117e+06	1.13708e+07	3.44416e+06	8.35417e+06	1.39096e+06	1.11572e+07	1.46123e+06	1.06362	1.33552	0.796404	1.1307	0.359952	0.983805	0.9847
Q8VDD5	MYH9	4.53723e+07	3.80826e+06	4.94606e+07	5.41903e+06	4.78172e+07	2.83564e+06	5.18664e+07	4.07968e+06	1.0901	1.08468	1.005	0.95134	0.360407	0.983805	0.997128
Q9Z2U1	PSMA5	4.94594e+07	3.33854e+06	5.03602e+07	7.33499e+06	5.62851e+07	8.05059e+06	5.38624e+07	1.03668e+07	1.01821	0.956957	1.06401	0.906235	0.360407	0.983805	0.9847
Q8BV13	COPS7B	6.72952e+06	2.98484e+06	8.51135e+06	3.33284e+06	6.55167e+06	1.6271e+06	7.30914e+06	1.88339e+06	1.26478	1.11562	1.13371	1.09957	0.361206	0.983805	0.9847
P24369	PPIB	6.60605e+07	9.65765e+06	6.1698e+07	1.75499e+07	6.06606e+07	1.64988e+07	6.44634e+07	6.41483e+06	0.933961	1.06269	0.878864	1.02106	0.362613	0.996089	0.9847
O88544	COPS4	1.72245e+07	3.62252e+06	1.69036e+07	4.23626e+06	1.43223e+07	1.86265e+06	1.48365e+07	3.46675e+06	0.98137	1.0359	0.947361	1.17042	0.36312	0.996358	0.9847
P23591	TSTA3	9.15379e+06	1.8107e+06	1.18628e+07	4.67823e+06	9.24747e+06	1.78546e+06	1.19259e+07	4.97307e+06	1.29594	1.28964	1.00488	0.992593	0.363861	0.983805	0.997323
P47738	ALDH2	2.70084e+07	2.87282e+06	2.9535e+07	4.68543e+06	2.36839e+07	3.92461e+06	2.62699e+07	2.07965e+06	1.09355	1.10919	0.9859	1.13191	0.363861	0.996358	0.9847
P50580	PA2G4	2.88068e+07	2.10679e+06	3.39817e+07	5.4748e+06	2.92906e+07	963624	3.13469e+07	3.56379e+06	1.17964	1.07021	1.10226	1.03547	0.363861	0.987756	0.990454
Q8BH04	PCK2	2.82758e+07	2.9873e+06	2.83636e+07	3.68425e+06	2.36858e+07	3.15304e+06	2.44399e+07	1.66623e+06	1.00311	1.03184	0.972158	1.17691	0.363861	0.983805	0.997128
Q99LD9	EIF2B2	9.1232e+06	4.17089e+06	8.10579e+06	2.78692e+06	5.56366e+06	1.99473e+06	4.61145e+06	2.71736e+06	0.88848	0.828852	1.07194	1.69325	0.363861	0.996358	0.9847
Q9ERS2	NDUFA13	9.18773e+06	1.2278e+06	1.02442e+07	1.87682e+06	9.16462e+06	1.51118e+06	9.62696e+06	1.47613e+06	1.11499	1.05045	1.06144	1.03408	0.363861	0.996358	0.997128
Q9QY06	MYO9B	1.37008e+07	2.56962e+07	1.85422e+07	2.19415e+07	2.15709e+06	993477	2.35093e+06	1.21068e+06	1.35336	1.08986	1.24177	7.15237	0.363861	0.983805	0.9847
Q99JW2	ACY1	3.30165e+06	1.2084e+06	4.84132e+06	2.2466e+06	3.67782e+06	1.55137e+06	3.45114e+06	2.26517e+06	1.46633	0.938368	1.56264	1.14224	0.366491	0.983805	0.9847
P58774	TPM2	3.99851e+07	4.1583e+06	4.42623e+07	7.71405e+06	3.74074e+07	1.70683e+06	4.44211e+07	1.10482e+07	1.10697	1.1875	0.932187	1.02956	0.367904	0.988047	0.996887
Q9WV02	RBMX	2.10051e+07	2.19242e+06	2.24789e+07	2.6294e+06	1.86557e+07	2.84085e+06	2.10525e+07	1.87221e+06	1.07017	1.12847	0.94833	1.09509	0.370997	0.983805	0.9847
P52480	PKM	8.95918e+07	1.07402e+07	8.854e+07	1.20962e+07	9.95159e+07	2.0858e+07	9.3757e+07	1.73065e+07	0.98826	0.942131	1.04896	0.92166	0.371425	0.986583	0.9847
Q3UBX0	TMEM109	4.25782e+06	3.00415e+06	3.28277e+06	1.11187e+06	5.60507e+06	2.56856e+06	9.31051e+06	7.11688e+06	0.770997	1.66109	0.464152	0.505551	0.371425	0.983805	0.9847
Q61414	KRT15	2.07846e+07	1.52698e+07	1.63405e+07	1.37106e+07	3.30283e+07	1.63339e+07	4.65808e+07	1.61957e+07	0.786182	1.41033	0.557446	0.466341	0.371425	0.995901	0.9847
Q8JZN5	ACAD9	1.91068e+07	5.31788e+06	1.4928e+07	7.34824e+06	1.79659e+07	7.72225e+06	1.99455e+07	3.07689e+06	0.781289	1.11019	0.703746	0.897744	0.371425	0.996358	0.9847
Q9DC33	HMG20A	4.91032e+06	2.03404e+06	4.65385e+06	2.46463e+06	3.75982e+06	1.57966e+06	4.18856e+06	2.15638e+06	0.947769	1.11403	0.850755	1.20329	0.371425	0.996358	0.9847
Q62432	SMAD2	9.72086e+06	6.25066e+06	8.82771e+06	5.95365e+06	1.0849e+07	4.70896e+06	1.37626e+07	2.68017e+06	0.90812	1.26856	0.715868	0.753653	0.372761	0.996358	0.9847
Q8BXZ1	TMX3	1.10163e+07	5.25473e+06	9.36232e+06	4.74537e+06	8.25027e+06	4.20075e+06	1.06469e+07	2.28171e+06	0.849861	1.29049	0.658559	1.0784	0.374987	0.996358	0.9847
Q91VD9	NDUFS1	1.13696e+07	1.94332e+06	1.07666e+07	2.85821e+06	7.82697e+06	1.07268e+06	9.5247e+06	2.78689e+06	0.946962	1.21691	0.778171	1.27574	0.374987	0.986572	0.9847
Q60597	OGDH	1.52063e+07	2.25504e+06	1.46681e+07	1.08611e+06	1.3415e+07	1.64353e+06	1.34754e+07	1.49595e+06	0.964605	1.0045	0.960286	1.11097	0.375179	0.983805	0.997128
Q01149	COL1A2	3.54634e+07	1.93386e+06	3.80147e+07	3.62351e+06	3.25549e+07	2.27701e+06	3.22065e+07	2.26774e+06	1.07194	0.989298	1.08354	1.1346	0.37582	0.983805	0.9847
Q91V41	RAB14	2.43526e+07	6.03258e+06	2.97081e+07	9.41131e+06	2.05133e+07	6.79332e+06	2.11909e+07	8.26596e+06	1.21991	1.03303	1.18091	1.29629	0.37582	0.983805	0.9847
P58771-2	TPM1	5.60981e+07	7.72195e+06	7.05676e+07	1.27059e+07	6.6255e+07	6.23118e+06	6.60519e+07	5.35614e+06	1.25793	0.996934	1.2618	0.957363	0.376973	0.983805	0.997128
Q9JI13	UTP3	5.87762e+06	2.5105e+06	3.53417e+06	2.01587e+06	3.37491e+06	2.01318e+06	6.72013e+06	2.79448e+06	0.601292	1.99121	0.301974	0.932318	0.376973	0.983805	0.803901
P97386	LIG3	1.48473e+07	1.38713e+07	1.60552e+07	1.7126e+07	9.31999e+06	1.00777e+07	1.84666e+07	1.98284e+07	1.08135	1.9814	0.54575	1.11214	0.377051	0.983805	0.9847
P41105	RPL28	3.64375e+07	5.33802e+06	3.87738e+07	1.44246e+07	3.85684e+07	1.1084e+07	3.12834e+07	9.5118e+06	1.06412	0.811115	1.31192	1.07673	0.377629	0.983805	0.990454
Q3TZX8	NOL9	3.49345e+06	1.32887e+06	4.43661e+06	2.29849e+06	2.80103e+06	1.558e+06	2.9019e+06	1.25193e+06	1.26998	1.03601	1.22584	1.39052	0.377629	0.996358	0.995233
Q8R3P6	INTS14	4.33395e+06	926960	4.09026e+06	1.14291e+06	3.41973e+06	1.16659e+06	4.15258e+06	1.29756e+06	0.943772	1.2143	0.777213	1.1125	0.377629	0.996358	0.9847
Q91W89	MAN2C1	7.23895e+06	1.80135e+06	4.63765e+06	1.63106e+06	6.68841e+06	1.9895e+06	4.54116e+06	2.99884e+06	0.640652	0.67896	0.943579	1.05762	0.377629	0.983805	0.9847
Q9JIH2	NUP50	8.26123e+06	2.57825e+06	1.10874e+07	3.7625e+06	1.05068e+07	3.34336e+06	8.66196e+06	2.21749e+06	1.34211	0.824416	1.62795	1.00939	0.377629	0.996358	0.9847
Q9Z1Q9	VARS	2.69736e+07	2.40755e+06	2.85779e+07	4.00466e+06	2.65826e+07	2.35347e+06	2.6236e+07	3.79465e+06	1.05947	0.98696	1.07347	1.05174	0.377629	0.996358	0.997128
Q99LS3	PSPH	1.94331e+07	4.24563e+06	2.19898e+07	4.92867e+06	1.76014e+07	3.56217e+06	1.28934e+07	6.34706e+06	1.13156	0.732522	1.54475	1.35836	0.378041	0.996358	0.9847
Q9CWE0	MTFR1L	3.64325e+06	1.30702e+06	3.92424e+06	1.92404e+06	2.57384e+06	1.16523e+06	3.40066e+06	1.33727e+06	1.07712	1.32124	0.815237	1.26663	0.37943	0.983805	0.9847
Q9CXL3		8.50304e+06	2.73196e+06	7.22294e+06	3.38498e+06	5.47982e+06	3.10486e+06	6.44153e+06	2.19688e+06	0.849454	1.1755	0.722632	1.31914	0.379673	0.996358	0.9847
P62843	RPS15	3.61321e+07	1.30489e+07	4.73729e+07	1.82151e+07	4.05284e+07	5.28565e+06	4.32057e+07	8.60556e+06	1.3111	1.06606	1.22986	0.997263	0.380842	0.996089	0.997128
Q8BG32	PSMD11	2.05494e+07	1.97327e+06	2.12887e+07	2.43999e+06	1.8833e+07	1.40777e+06	1.87785e+07	581502	1.03598	0.997104	1.03899	1.11238	0.380842	0.983805	0.9847
Q91V04	TRAM1	5.33233e+06	1.34268e+06	7.56664e+06	2.40828e+06	5.37371e+06	2.34034e+06	4.62253e+06	2.31599e+06	1.41901	0.860211	1.64961	1.29038	0.380842	0.988383	0.997128
Q9CQC6	BZW1	1.49167e+07	4.333e+06	1.40302e+07	5.54955e+06	1.55528e+07	5.03998e+06	1.70909e+07	2.53688e+06	0.940572	1.0989	0.855923	0.886753	0.380842	0.983805	0.9847
Q9JLV1	BAG3	1.19918e+07	2.53094e+06	1.34875e+07	1.72346e+06	9.27568e+06	3.51728e+06	1.0359e+07	2.4767e+06	1.12473	1.11679	1.00711	1.29767	0.380842	0.996358	0.9847
Q9Z1P7	KANK3	4.14568e+06	370847	4.93503e+06	357268	4.03954e+06	551430	3.93143e+06	38458.8	1.1904	0.973236	1.22314	1.13922	0.380842	0.983805	0.9847
P19096	FASN	2.6598e+07	2.35711e+06	2.79673e+07	2.59939e+06	2.38952e+07	2.35826e+06	2.55321e+07	2.76552e+06	1.05148	1.0685	0.984068	1.10395	0.382667	0.996358	0.999195
Q5PRF0	HEATR5A	3.78154e+06	1.07068e+06	5.14673e+06	3.57502e+06	2.92501e+06	1.19582e+06	2.38088e+06	1.16571e+06	1.36101	0.813973	1.67206	1.68271	0.382823	0.983805	0.9847
Q9CZX8	RPS19	3.85928e+07	1.67627e+07	4.11039e+07	6.10608e+06	5.2074e+07	7.87441e+06	5.34299e+07	9.97916e+06	1.06507	1.02604	1.03804	0.755391	0.382823	0.983805	0.9847
Q9QZ73	DCUN1D1	5.79017e+06	1.57106e+06	8.16719e+06	5.31204e+06	9.73649e+06	3.92242e+06	7.32839e+06	4.50849e+06	1.41053	0.752672	1.87403	0.8179	0.382823	0.996358	0.9847
Q8CBY8-2	DCTN4	5.5817e+06	1.5499e+06	5.93779e+06	1.2138e+06	6.50429e+06	955038	7.73848e+06	2.07277e+06	1.0638	1.18975	0.894134	0.808796	0.385054	0.983805	0.996887
P47753	CAPZA1	2.83733e+07	5.23458e+06	3.18019e+07	7.86212e+06	3.04506e+07	3.05863e+06	3.52133e+07	8.23464e+06	1.12084	1.15641	0.969242	0.916412	0.386114	0.996358	0.9847
O70126	AURKB	5.9807e+06	1.15112e+06	4.58237e+06	1.66042e+06	6.2972e+06	2.00881e+06	6.60282e+06	2.09655e+06	0.766193	1.04853	0.73073	0.818842	0.386207	0.983805	0.997128
P60335	PCBP1	7.15891e+07	2.85065e+06	7.67756e+07	9.52427e+06	5.94095e+07	1.15212e+07	6.11707e+07	1.02572e+07	1.07245	1.02965	1.04157	1.23042	0.386464	0.996358	0.9847
Q8K2B3	SDHA	2.59078e+07	1.38461e+06	2.40457e+07	3.72214e+06	1.9206e+07	3.98343e+06	2.42632e+07	2.97307e+06	0.928124	1.26331	0.734675	1.14917	0.386464	0.996358	0.9847
O35682	MYADM	1.30662e+07	4.55429e+06	1.75906e+07	5.73987e+06	1.94557e+07	2.61154e+06	1.79448e+07	2.76617e+06	1.34627	0.922339	1.45962	0.819691	0.386703	0.996358	0.997128
Q8BJY1	PSMD5	1.85333e+07	1.91944e+06	1.72178e+07	2.51304e+06	1.5626e+07	3.03579e+06	1.50571e+07	1.36083e+06	0.929017	0.963594	0.964116	1.16517	0.386852	0.983805	0.997128
Q3UN02	LCLAT1	1.87928e+07	7.41925e+06	1.41972e+07	7.30099e+06	2.72868e+07	1.38251e+07	2.16907e+07	9.7104e+06	0.755461	0.794916	0.950366	0.673575	0.387403	0.983805	0.997128
Q9EPL4	METTL9	1.05763e+07	1.24368e+06	1.25777e+07	1.47886e+06	1.22684e+07	2.13531e+06	1.3518e+07	1.21125e+06	1.18924	1.10185	1.07931	0.897915	0.387403	0.983805	0.991933
Q9JHW2	NIT2	7.55065e+06	3.25464e+06	9.70633e+06	6.24641e+06	1.14225e+07	4.80106e+06	1.19059e+07	3.40518e+06	1.2855	1.04232	1.2333	0.73974	0.387403	0.983805	0.997128
Q9JJ28	FLII	1.16778e+07	3.0513e+06	9.28099e+06	3.69904e+06	1.20981e+07	2.18071e+06	1.00773e+07	2.43952e+06	0.794753	0.832966	0.954124	0.94514	0.387403	0.996358	0.9847
Q9Z204-5	HNRNPC	1.73169e+07	2.70918e+06	2.20203e+07	8.26707e+06	1.91065e+07	7.35597e+06	2.13834e+07	3.71621e+06	1.27161	1.11917	1.13621	0.971531	0.388524	0.988047	0.9847
P61211	ARL1	1.3135e+07	3.66054e+06	1.84252e+07	4.87725e+06	1.1106e+07	3.48498e+06	7.58033e+06	1.74745e+06	1.40276	0.682542	2.05519	1.68895	0.389869	0.983805	0.9847
Q6ZWV3	RPL10	4.25089e+07	7.24585e+06	5.15464e+07	9.72473e+06	3.94551e+07	5.83569e+06	4.56858e+07	7.37552e+06	1.2126	1.15792	1.04723	1.1047	0.389941	0.983805	0.997128
Q9DBZ5	EIF3K	9.59408e+06	5.07293e+06	1.50793e+07	8.69634e+06	1.16778e+07	8.95953e+06	9.76462e+06	4.48873e+06	1.57173	0.836169	1.87969	1.15068	0.391167	0.996358	0.991934
Q9ERE7	MESDC2	1.13971e+07	3.70524e+06	1.33307e+07	2.79451e+06	1.0296e+07	3.80221e+06	1.12698e+07	2.1364e+06	1.16965	1.09458	1.06859	1.14662	0.391167	0.983805	0.995233
P08775	POLR2A	5.7834e+06	970617	4.57129e+06	2.12025e+06	3.63701e+06	1.75522e+06	4.50136e+06	2.97815e+06	0.790415	1.23765	0.63864	1.27233	0.391685	0.983805	0.9847
Q91WK2	EIF3H	1.63955e+07	1.74337e+06	1.6474e+07	5.96425e+06	1.63135e+07	4.67178e+06	1.76458e+07	3.49519e+06	1.00479	1.08167	0.928924	0.967908	0.391685	0.996358	0.9847
O88851	RBBP9	1.13351e+07	3.27429e+06	9.81664e+06	2.32982e+06	6.93809e+06	3.09995e+06	9.88602e+06	1.16793e+06	0.866043	1.42489	0.607796	1.25723	0.392328	0.996358	0.9847
P35293	RAB18	1.97512e+07	1.19067e+07	1.72131e+07	1.11016e+07	1.41388e+07	3.80812e+06	1.77357e+07	6.28645e+06	0.871497	1.2544	0.694754	1.15968	0.392328	0.996358	0.9847
Q8R5C5	ACTR1B	2.38675e+07	8.6618e+06	2.4097e+07	8.98008e+06	1.85431e+07	4.36793e+06	2.01018e+07	7.15651e+06	1.00962	1.08406	0.93133	1.24116	0.392328	0.996358	0.9847
Q91V64	ISOC1	1.74797e+07	4.71807e+06	1.78549e+07	6.64041e+06	1.18865e+07	4.22684e+06	1.44509e+07	4.54211e+06	1.02146	1.21574	0.840196	1.34162	0.393558	0.983805	0.997128
Q9JLR1	SEC61A2	1.55955e+07	5.16491e+06	1.15964e+07	6.99845e+06	8.66274e+06	6.06644e+06	1.09949e+07	4.27084e+06	0.743577	1.26922	0.585855	1.38327	0.394239	0.983805	0.997128
Q9Z1Z2	STRAP	2.24749e+07	2.49684e+06	2.52764e+07	3.68451e+06	2.42957e+07	2.28112e+06	2.43355e+07	800420	1.12465	1.00164	1.12281	0.981905	0.394239	0.984195	0.9847
Q9D8S4	REXO2	1.39985e+07	3.55333e+06	1.34331e+07	4.21905e+06	1.73256e+07	2.89196e+06	2.1662e+07	5.96122e+06	0.959608	1.25029	0.767508	0.7036	0.395364	0.996358	0.9847
Q922J9	FAR1	1.7745e+07	2.00039e+06	1.07717e+07	4.95633e+06	1.10015e+07	7.30299e+06	1.3112e+07	6.49822e+06	0.607029	1.19183	0.509323	1.1826	0.396543	0.983805	0.997128
P60229	EIF3E	2.89771e+07	7.02416e+06	2.70471e+07	7.33402e+06	2.92064e+07	5.30161e+06	2.80546e+07	5.47136e+06	0.933395	0.960565	0.971715	0.978401	0.399632	0.983805	0.997128
Q60598	CTTN	1.2217e+07	2.33668e+06	1.69099e+07	2.38732e+06	1.61505e+07	1.23958e+06	1.42308e+07	1.78921e+06	1.38413	0.881139	1.57084	0.95871	0.399632	0.996358	0.9847
Q8QZY9	SF3B4	2.86502e+07	5.45734e+06	2.74287e+07	1.14323e+07	3.21294e+07	1.10116e+07	3.67822e+07	8.63938e+06	0.957367	1.14481	0.836264	0.81378	0.399791	0.995901	0.997128
O70133-2	DHX9	2.48085e+07	1.78944e+06	2.32441e+07	2.90086e+06	2.36322e+07	2.88002e+06	2.25612e+07	3.59019e+06	0.936941	0.954681	0.981418	1.04025	0.400675	0.996358	0.9847
Q99KN9	CLINT1	9.69063e+06	3.48465e+06	9.1768e+06	4.49625e+06	7.96592e+06	1.39072e+06	7.97153e+06	3.93419e+06	0.946977	1.0007	0.94631	1.18384	0.400675	0.999173	0.9847
Q01279	EGFR	5.74944e+06	1.3885e+06	5.75401e+06	1.39308e+06	2.29659e+06	747724	3.77819e+06	2.54487e+06	1.0008	1.64513	0.608337	1.89364	0.235992	0.983805	0.997128	Yes
Q9CPU0	GLO1	1.72096e+07	3.03785e+06	1.78959e+07	4.35119e+06	2.04048e+07	2.45203e+06	1.99446e+07	5.51726e+06	1.03988	0.977445	1.06388	0.870035	0.403297	0.996358	0.997128
P21279	GNAQ	1.47188e+07	6.99802e+06	1.47024e+07	6.09925e+06	1.12314e+07	2.47527e+06	1.02879e+07	4.70638e+06	0.998885	0.915994	1.09049	1.3672	0.403449	0.995901	0.997128
Q9QZH3	PPIE	5.20909e+06	937245	5.15338e+06	2.08829e+06	7.66374e+06	481426	6.36124e+06	2.13118e+06	0.989305	0.830044	1.19187	0.738858	0.404749	0.996358	0.997128
Q8BGD9	EIF4B	1.2726e+07	3.96661e+06	1.57202e+07	4.98278e+06	1.30268e+07	4.5679e+06	1.48873e+07	4.37918e+06	1.23528	1.14282	1.08091	1.01906	0.405545	0.983805	0.997128
P08113	HSP90B1	5.24951e+07	8.04646e+06	5.71491e+07	7.39939e+06	5.04374e+07	4.84706e+06	4.94885e+07	3.81571e+06	1.08865	0.981188	1.10953	1.09726	0.40659	0.996358	0.9847
Q06185	ATP5I	4.08273e+07	7.43339e+06	2.846e+07	1.34198e+07	3.82018e+07	2.64506e+06	4.59279e+07	1.99301e+07	0.697082	1.20224	0.579818	0.823577	0.406872	0.996358	0.9847
O08788	DCTN1	8.02965e+06	1.88312e+06	8.61155e+06	2.8036e+06	7.70048e+06	1.89507e+06	8.09207e+06	1.16597e+06	1.07247	1.05085	1.02057	1.05374	0.408318	0.996358	0.997128
Q91XC8	DAP	9.24422e+06	1.63809e+06	1.14278e+07	4.84129e+06	1.25109e+07	7.19561e+06	1.21345e+07	3.27688e+06	1.23621	0.969913	1.27456	0.838781	0.408444	0.983805	0.9847
Q9Z1E4	GYS1	1.03722e+07	3.30191e+06	1.44161e+07	4.46014e+06	1.11634e+07	3.41033e+06	1.1024e+07	3.89398e+06	1.38987	0.98751	1.40745	1.11723	0.415525	0.996358	0.9847
Q8CIN4	PAK2	1.85136e+07	2.873e+06	1.81318e+07	2.16492e+06	1.55909e+07	1.65123e+06	1.59436e+07	1.05981e+06	0.979378	1.02262	0.957713	1.16207	0.415644	0.983805	0.9847
Q9CS42	PRPS2	1.44009e+07	6.3102e+06	1.8042e+07	1.12553e+07	1.73149e+07	1.17217e+07	1.48428e+07	9.03823e+06	1.25284	0.857224	1.4615	1.00887	0.418951	0.996358	0.997128
O35381	ANP32A	2.69608e+07	9.96979e+06	2.78741e+07	1.09311e+07	3.33886e+07	8.82154e+06	3.78302e+07	6.88141e+06	1.03388	1.13303	0.912489	0.769949	0.422436	0.996358	0.997128
O08795-2	PRKCSH	2.4386e+07	2.26236e+06	2.50448e+07	3.78185e+06	2.25722e+07	2.20605e+06	2.33749e+07	1.36216e+06	1.02702	1.03556	0.991751	1.07582	0.423056	0.983805	0.98883
P17427	AP2A2	1.49117e+07	1.583e+06	1.56358e+07	2.5182e+06	1.45535e+07	812962	1.58757e+07	1.50638e+06	1.04856	1.09085	0.961236	1.00389	0.423476	0.983805	0.997128
Q9QXA5	LSM4	2.81025e+07	3.85572e+06	2.54405e+07	9.57004e+06	2.31663e+07	5.15308e+06	2.20941e+07	2.56608e+06	0.905277	0.953721	0.949205	1.183	0.429937	0.996358	0.997128
Q810V0	MPHOSPH10	7.53031e+06	3.34672e+06	8.74172e+07	1.93493e+08	1.28358e+07	8.58069e+06	1.34816e+08	2.90458e+08	11.6087	10.5031	1.10526	0.643052	0.431863	0.988047	0.9847
Q922R5	PPP4R3B	4.32239e+06	1.94213e+06	4.28427e+06	2.26332e+06	3.69833e+06	1.90466e+06	3.0996e+06	2.0957e+06	0.99118	0.838106	1.18264	1.26607	0.431863	0.996358	0.997128
Q9D7N3	MRPS9	6.86117e+06	1.01381e+06	6.74003e+06	3.43294e+06	7.36922e+06	2.26613e+06	6.73432e+06	2.0147e+06	0.982345	0.913845	1.07496	0.964382	0.433112	0.996358	0.9847
Q9QZM0	UBQLN2	2.99071e+07	2.7166e+06	3.53619e+07	5.74304e+06	3.15494e+07	3.83623e+06	3.21107e+07	4.48605e+06	1.18239	1.01779	1.16172	1.02527	0.433309	0.987756	0.997128
Q9CXY9	PIGK	8.23032e+06	814239	7.14533e+06	1.77483e+06	7.08627e+06	1.23393e+06	7.63101e+06	2.34118e+06	0.868172	1.07687	0.806198	1.04473	0.436452	0.983805	0.997128
P59325	EIF5	2.30513e+07	2.03473e+06	2.25937e+07	4.40275e+06	2.38993e+07	3.28853e+06	2.28734e+07	4.91954e+06	0.98015	0.957074	1.02411	0.975888	0.436553	0.983805	0.9847
Q6IFZ6	KRT77	6.21517e+07	7.04059e+07	4.0557e+07	4.6247e+07	1.60949e+07	4.08421e+06	1.95447e+07	1.81228e+07	0.652548	1.21434	0.537369	2.88187	0.436553	0.983805	0.9847
Q9D115	ZNF706	1.69836e+07	1.67831e+07	3.00865e+07	2.37306e+07	1.8827e+07	2.12133e+07	3.15864e+07	2.18838e+07	1.7715	1.67772	1.0559	0.933682	0.436553	0.983805	0.9847
O89023	TPP1	1.31982e+07	5.43325e+06	1.60676e+07	8.32942e+06	1.43809e+07	1.16332e+06	1.93933e+07	9.92303e+06	1.21741	1.34855	0.902756	0.866511	0.437387	0.996358	0.9847
Q9JIG8	PRAF2	2.16717e+07	6.6744e+06	1.98742e+07	7.33217e+06	2.5394e+07	3.86363e+06	3.0232e+07	1.78009e+06	0.917059	1.19052	0.770303	0.746879	0.437387	0.996358	0.9847
P62270	RPS18	6.28269e+07	2.17615e+07	6.1571e+07	2.03015e+07	9.12301e+07	1.9953e+07	7.09977e+07	1.52417e+07	0.98001	0.778227	1.25929	0.76681	0.438045	0.983805	0.9847
P48024	EIF1	1.88336e+07	4.36903e+06	1.78801e+07	6.31377e+06	2.31291e+07	3.35728e+06	1.82124e+07	9.34359e+06	0.949374	0.787425	1.20567	0.888059	0.438583	0.994387	0.9847
Q60676	PPP5C	9.1124e+06	2.47129e+06	1.10394e+07	4.13539e+06	1.03937e+07	2.70761e+06	9.4477e+06	5.06811e+06	1.21147	0.908981	1.33278	1.01565	0.442412	0.983805	0.9847
Q9Z204	HNRNPC	1.7771e+07	4.58166e+06	2.20421e+07	8.87818e+06	1.95724e+07	7.75867e+06	2.29058e+07	3.62431e+06	1.24034	1.17031	1.05984	0.937258	0.442412	0.987756	0.9847
Q9CY18	SNX7	9.73212e+06	4.95647e+06	7.89287e+06	5.46059e+06	5.80755e+06	2.55662e+06	7.32237e+06	3.16725e+06	0.811012	1.26084	0.643234	1.34235	0.443076	0.983805	0.9847
Q9EST4	PSMG2	1.18606e+07	2.56011e+06	1.31395e+07	3.57091e+06	7.83997e+06	1.65906e+06	8.91344e+06	3.25616e+06	1.10782	1.13692	0.974403	1.49224	0.443076	0.983805	0.999195
Q99020	HNRNPAB	5.66443e+07	7.06856e+06	5.74224e+07	1.3763e+07	6.14185e+07	1.15389e+07	5.91426e+07	1.37446e+07	1.01374	0.962945	1.05275	0.946133	0.445507	0.996358	0.9847
Q9CQ49	NCBP2	1.753e+07	2.30316e+07	2.96244e+07	1.97053e+07	9.10199e+06	1.30233e+07	5.49954e+06	5.74783e+06	1.68992	0.604213	2.7969	3.22941	0.446511	0.983805	0.997257
P11688	ITGA5	1.35162e+07	4.13619e+06	1.48396e+07	5.54182e+06	1.9208e+07	3.11728e+06	1.92068e+07	1.80696e+06	1.09792	0.999938	1.09798	0.738146	0.447972	0.983805	0.999195
P10605	CTSB	1.39633e+07	2.78334e+06	1.65988e+07	7.24199e+06	1.55672e+07	5.43077e+06	1.41528e+07	5.88897e+06	1.18874	0.909144	1.30754	1.02834	0.449268	0.983805	0.997128
P62500-2	TSC22D1	1.95403e+08	1.02738e+08	1.99745e+08	1.24784e+08	2.37352e+08	2.42497e+07	2.33471e+08	6.39422e+07	1.02222	0.983647	1.03922	0.839269	0.449406	0.996619	0.997128
P97314	CSRP2	1.60795e+07	4.11664e+06	1.74289e+07	2.22157e+06	1.48079e+07	4.48372e+06	1.31811e+07	4.4424e+06	1.08392	0.89014	1.2177	1.1972	0.449406	0.988047	0.9847
Q60847	COL12A1	1.07629e+07	1.43562e+06	1.11269e+07	1.29205e+06	1.23872e+07	1.39921e+06	1.26441e+07	612872	1.03382	1.02074	1.01281	0.874497	0.449406	0.987756	0.997128
Q8K1E0	STX5	9.80071e+06	3.68854e+06	7.80756e+06	4.01984e+06	8.28211e+06	2.88283e+06	1.0633e+07	1.65428e+06	0.796632	1.28385	0.620502	0.93091	0.449406	0.996358	0.997323
Q9CQC9	SAR1B	8.82226e+06	3.0881e+06	8.62549e+06	3.54497e+06	9.05766e+06	2.20076e+06	1.04819e+07	3.30911e+06	0.977696	1.15725	0.844848	0.892943	0.449406	0.996358	0.9847
P63260	ACTG1	1.80956e+08	2.58624e+07	2.0306e+08	5.52959e+07	2.66923e+08	7.74841e+07	2.28608e+08	3.4365e+07	1.12215	0.856459	1.31022	0.774958	0.450037	0.996358	0.9847
P70388	RAD50	1.18433e+07	4.73761e+06	8.91974e+06	6.98404e+06	7.50573e+06	4.31826e+06	4.87497e+06	1.67793e+06	0.753147	0.6495	1.15958	1.67705	0.450423	0.988047	0.9847
Q61205	PAFAH1B3	2.50014e+07	4.88897e+06	2.22368e+07	4.59888e+06	2.2142e+07	5.23679e+06	2.30748e+07	4.92839e+06	0.889422	1.04213	0.853468	1.04471	0.450423	0.996358	0.9847
Q8BU14	SEC62	5.22696e+07	1.09374e+07	3.12176e+07	1.21954e+07	3.18172e+07	1.26245e+07	3.9087e+07	1.55214e+07	0.597242	1.22849	0.486161	1.17747	0.450423	0.983805	0.9847
Q91YR7	PRPF6	8.17991e+06	1.49304e+06	6.40689e+06	2.99281e+06	5.98674e+06	1.11591e+06	7.40909e+06	1.47834e+06	0.783247	1.23758	0.632884	1.08891	0.450423	0.995901	0.9847
Q9D6J6	NDUFV2	1.32319e+07	2.84923e+06	1.35809e+07	3.24784e+06	1.48721e+07	3.6196e+06	1.5921e+07	2.17385e+06	1.02638	1.07053	0.958759	0.870742	0.452671	0.983805	0.9847
Q99MR8	MCCC1	6.0657e+06	3.74595e+06	1.05105e+07	6.73015e+06	1.44721e+07	5.74131e+06	5.98467e+06	5.53097e+06	1.73278	0.41353	4.1902	0.810302	0.454672	0.983805	0.9847
Q8BHI7	ELOVL5	7.40468e+06	651720	8.35035e+06	2.32036e+06	7.02411e+06	1.26983e+06	5.77255e+06	915260	1.12771	0.82182	1.37221	1.23118	0.454769	0.983805	0.9847
Q9R1Q7	PLP2	5.7328e+07	4.59326e+06	5.8353e+07	1.40817e+07	6.18958e+07	7.30574e+06	6.58356e+07	2.31791e+06	1.01788	1.06365	0.956967	0.905658	0.458517	0.996358	0.9847
Q8R2Y8	PTRH2	9.14153e+06	1.40145e+06	1.27045e+07	2.68888e+06	1.38565e+07	4.46136e+06	1.37089e+07	2.56969e+06	1.38976	0.989348	1.40472	0.792516	0.459018	0.996358	0.997128
P26516	PSMD7	2.57103e+07	3.38455e+06	2.74912e+07	5.00674e+06	2.57696e+07	6.25734e+06	2.76067e+07	2.85858e+06	1.06927	1.07129	0.998113	0.996724	0.462088	0.994387	0.9847
P97333	NRP1	5.65743e+06	2.5093e+06	8.08834e+06	4.2448e+06	5.48853e+06	2.78502e+06	5.35833e+06	2.75372e+06	1.42968	0.976276	1.46443	1.26726	0.462088	0.996358	0.996887
Q6PDL0	DYNC1LI2	5.56313e+06	2.21141e+06	6.58447e+06	3.67797e+06	4.27506e+06	2.66554e+06	5.16779e+06	2.16822e+06	1.18359	1.20882	0.979128	1.28643	0.462088	0.996358	0.997128
Q8BH15	CNOT10	7.28363e+06	1.92672e+06	7.87466e+06	5.32129e+06	5.06619e+06	2.14492e+06	5.82548e+06	1.74769e+06	1.08114	1.14987	0.940229	1.39173	0.462088	0.983805	0.997128
P40124	CAP1	2.80441e+07	2.01887e+06	3.07879e+07	4.88438e+06	3.29205e+07	5.03193e+06	3.50355e+07	4.69761e+06	1.09784	1.06425	1.03157	0.865738	0.463013	0.996358	0.9847
Q05D44	EIF5B	1.05694e+07	1.7716e+06	1.03083e+07	2.39359e+06	1.00421e+07	1.54565e+06	9.54666e+06	2.1753e+06	0.975293	0.95066	1.02591	1.0658	0.463436	0.983805	0.999195
Q99LP6	GRPEL1	1.63838e+07	2.34354e+06	2.21042e+07	4.21181e+06	1.67792e+07	6.716e+06	2.0461e+07	1.61212e+06	1.34915	1.21943	1.10638	1.03351	0.463436	0.995901	0.997128
Q80X73	PELO	981082	403511	1.30237e+06	1.02607e+06	999544	108001	946928	416213	1.32748	0.947359	1.40124	1.17312	0.466127	0.996358	0.997128
P03995	GFAP	1.45624e+08	1.44536e+08	1.54468e+08	1.586e+08	3.28743e+08	3.13912e+08	2.52003e+08	1.99518e+08	1.06073	0.766566	1.38374	0.516735	0.467855	0.996358	0.9847
Q99JI4	PSMD6	2.56504e+07	4.09796e+06	2.54566e+07	2.64479e+06	1.89988e+07	5.15303e+06	2.10787e+07	5.1491e+06	0.992447	1.10947	0.894521	1.2752	0.46856	0.983805	0.9847
P62141	PPP1CB	2.18592e+07	3.7701e+06	2.16643e+07	3.81209e+06	1.87446e+07	3.56111e+06	2.22907e+07	3.80549e+06	0.991083	1.18918	0.833417	1.06064	0.468717	0.996358	0.999195
Q8K009	ALDH1L2	1.56597e+07	3.4361e+06	1.7291e+07	3.57747e+06	1.4077e+07	4.00632e+06	1.57867e+07	3.08393e+06	1.10418	1.12145	0.984593	1.10337	0.468717	0.996358	0.997128
O35226-2	PSMD4	2.04875e+07	4.62508e+06	2.05714e+07	6.9816e+06	1.97657e+07	2.90394e+06	2.53725e+07	4.22993e+06	1.00409	1.28367	0.782208	0.909628	0.470891	0.996358	0.9847
O35239	PTPN9	2.10225e+07	3.51561e+06	1.7113e+07	7.40846e+06	2.52808e+07	1.46761e+07	3.78437e+07	9.08911e+06	0.814033	1.49693	0.5438	0.604131	0.470891	0.995901	0.997128
Q64012	RALY	1.21271e+07	3.94904e+06	1.22513e+07	5.51097e+06	1.37536e+07	5.17755e+06	1.92822e+07	5.11276e+06	1.01024	1.40197	0.720584	0.737937	0.470891	0.983805	0.9847
Q6IRU5-2	CLTB	7.51498e+06	5.7633e+06	9.30553e+06	7.61042e+06	1.16286e+07	7.57417e+06	9.74488e+06	6.31705e+06	1.23826	0.838007	1.47763	0.786979	0.470891	0.996358	0.9847
Q80U93	NUP214	6.68661e+06	3.1956e+06	8.9081e+06	3.57971e+06	5.6235e+06	1.84815e+06	6.3171e+06	1.97126e+06	1.33223	1.12334	1.18595	1.30603	0.470891	0.996358	0.997323
Q8BFZ3	ACTBL2	1.67282e+08	2.96374e+07	1.87249e+08	6.25844e+07	1.99545e+08	4.99006e+07	1.9356e+08	2.85572e+07	1.11936	0.970002	1.15398	0.901873	0.474774	0.983805	0.9847
Q8CG19	LTBP1	3.64955e+06	2.32679e+06	4.96277e+06	2.83692e+06	3.06457e+06	1.89493e+06	2.59353e+06	1.27103e+06	1.35983	0.846296	1.6068	1.52212	0.474774	0.996358	0.997128
Q08943	SSRP1	1.69096e+07	3.67904e+06	1.84954e+07	3.79494e+06	1.63491e+07	3.5668e+06	1.7503e+07	2.9974e+06	1.09378	1.07058	1.02167	1.04587	0.476514	0.988047	0.999195
P62835	RAP1A	1.26744e+07	3.42232e+06	1.10916e+07	7.90719e+06	1.36808e+07	6.99914e+06	1.20684e+07	3.30437e+06	0.875122	0.882146	0.992038	0.922982	0.477079	0.996619	0.9847
P56379	MP68	5.01046e+07	8.58823e+06	3.79874e+07	2.44068e+07	4.04869e+07	1.56648e+07	3.99837e+07	1.95365e+07	0.758162	0.987571	0.767704	1.09471	0.48341	0.983805	0.9847
Q9WVJ2	PSMD13	2.11921e+07	3.05602e+06	2.29303e+07	5.94643e+06	1.85105e+07	6.10467e+06	2.07873e+07	2.61256e+06	1.08202	1.123	0.96351	1.12277	0.483732	0.996358	0.9847
Q8R035	MRPL58	1.18154e+06	407737	1.88423e+06	77791.1	2.83524e+06	2.09879e+06	3.09157e+06	1.8673e+06	1.59472	1.09041	1.4625	0.517272	0.483749	0.983805	0.9847
P62301	RPS13	5.86712e+07	1.10553e+07	6.36994e+07	7.99932e+06	5.41153e+07	9.21858e+06	5.34214e+07	8.4327e+06	1.0857	0.987177	1.0998	1.13794	0.486454	0.983805	0.997323
Q8C4B4	UNC119B	2.5862e+07	3.85437e+06	2.02645e+07	1.12003e+07	2.0038e+07	7.83064e+06	2.23749e+07	6.627e+06	0.783563	1.11662	0.701725	1.08756	0.486454	0.996358	0.9847
Q91VM5	RBMXL1	1.93585e+07	2.69942e+06	2.11372e+07	3.27487e+06	1.81421e+07	1.80575e+06	2.01939e+07	2.01593e+06	1.09188	1.11309	0.980945	1.05634	0.486454	0.996358	0.9847
E9Q634	MYO1E	2.32439e+07	3.00053e+07	3.66167e+07	3.02169e+07	1.58002e+07	1.68218e+07	3.57804e+07	5.82818e+06	1.57533	2.26454	0.695648	1.16053	0.486994	0.996358	0.997128
P08003	PDIA4	2.88097e+07	2.46561e+06	2.8915e+07	3.09745e+06	2.93899e+07	4.09054e+06	2.92169e+07	1.64859e+06	1.00366	0.994113	1.0096	0.984949	0.486994	0.983805	0.9847
P70398	USP9X	7.08779e+06	2.18124e+06	6.95063e+06	1.6853e+06	5.03545e+06	493778	6.4286e+06	1.45186e+06	0.980649	1.27667	0.768132	1.22456	0.486994	0.996358	0.997128
Q61292	LAMB2	1.10937e+07	8.79796e+06	1.77855e+07	7.62165e+06	3.78287e+06	5.15973e+06	7.65749e+06	2.31168e+06	1.60322	2.02426	0.792003	2.52433	0.486994	0.983805	0.9847
Q71LX4	TLN2	1.95443e+07	6.71836e+06	2.02169e+07	9.09433e+06	2.54342e+07	6.73236e+06	2.35937e+07	1.24512e+07	1.03441	0.927639	1.1151	0.810991	0.486994	0.996358	0.997128
Q8K1M6-3	DNM1L	1.14767e+07	1.75859e+06	1.01122e+07	2.03115e+06	9.0187e+06	1.52299e+06	1.17886e+07	1.88004e+06	0.881113	1.30713	0.674081	1.03756	0.486994	0.983805	0.9847
Q9DBT5	AMPD2	2.02822e+07	1.24119e+07	2.13966e+07	9.66768e+06	1.11341e+07	3.33544e+06	1.53174e+07	3.82997e+06	1.05495	1.37572	0.766832	1.57567	0.486994	0.983805	0.9847
Q9WVG6	CARM1	1.43181e+07	2.55741e+06	1.20338e+07	4.77783e+06	1.0661e+07	3.06416e+06	1.24268e+07	3.32546e+06	0.840463	1.16563	0.721036	1.14138	0.486994	0.996358	0.9847
P49722	PSMA2	1.94613e+07	2.17624e+06	2.11722e+07	4.56856e+06	2.29684e+07	3.46902e+06	2.12997e+07	3.69089e+06	1.08791	0.92735	1.17314	0.917896	0.487362	0.996358	0.997323
P97807	FH	2.28513e+07	2.81375e+06	2.27373e+07	4.83807e+06	2.13262e+07	3.48564e+06	2.26192e+07	4.90896e+06	0.995009	1.06063	0.938133	1.03739	0.487362	0.996358	0.999195
Q61846	MELK	3.72896e+06	1.49817e+06	3.31896e+06	3.75831e+06	4.12209e+06	4.32196e+06	2.10748e+06	1.38757e+06	0.890051	0.511264	1.74088	1.13137	0.487362	0.983805	0.9847
Q9QXY6	EHD3	1.7057e+07	1.57882e+06	1.68788e+07	3.48806e+06	1.82647e+07	1.8161e+06	1.69286e+07	3.9136e+06	0.989554	0.926848	1.06765	0.96427	0.488171	0.996358	0.9847
Q9WTX2	PRKRA	5.47246e+06	3.00364e+06	8.16386e+06	2.92672e+06	3.67449e+06	1.24743e+06	5.80512e+06	2.7857e+06	1.49181	1.57985	0.944274	1.43849	0.488171	0.996358	0.997128
Q9WV92-3	EPB41L3	1.46749e+07	5.21188e+06	1.43422e+07	3.90344e+06	1.76997e+07	2.07741e+06	1.4957e+07	2.94011e+06	0.977329	0.845042	1.15654	0.888547	0.488171	0.983805	0.9847
Q3U962	COL5A2	1.04416e+07	3.82352e+06	1.09666e+07	4.40173e+06	1.2012e+07	1.13389e+06	1.15709e+07	1.66669e+06	1.05028	0.963283	1.09032	0.907787	0.491457	0.996965	0.9847
Q80X50-2	UBAP2L	1.82585e+07	2.40503e+06	1.86825e+07	3.69503e+06	1.73455e+07	2.86966e+06	2.08251e+07	1.54172e+06	1.02322	1.20061	0.852253	0.967787	0.491457	0.996358	0.997128
Q8R5K4	NOL6	8.44225e+06	2.40545e+06	8.33574e+06	2.53529e+06	6.38934e+06	4.05885e+06	6.23522e+06	2.0062e+06	0.987384	0.975879	1.01179	1.329	0.491457	0.983805	0.996887
O55242	SIGMAR1	1.07982e+07	2.00641e+06	9.27606e+06	2.12661e+06	8.43821e+06	1.63045e+06	8.8764e+06	1.95725e+06	0.859037	1.05193	0.81663	1.15938	0.494032	0.996358	0.999195
P51432	PLCB3	7.60835e+06	1.42088e+06	5.5637e+06	2.50929e+06	9.3529e+06	4.80479e+06	6.58333e+06	1.29721e+06	0.731262	0.703881	1.0389	0.826547	0.494032	0.983805	0.9847
P60122	RUVBL1	2.4855e+07	3.78201e+06	2.36544e+07	6.95875e+06	2.25812e+07	4.88431e+06	2.56394e+07	6.84186e+06	0.951699	1.13543	0.838186	1.00599	0.494032	0.983805	0.9847
P61982	YWHAG	2.9179e+07	4.80956e+06	3.26115e+07	6.48934e+06	3.03944e+07	4.26477e+06	2.78512e+07	6.15718e+06	1.11763	0.916327	1.21969	1.06086	0.494032	0.996358	0.9847
Q3TTY5	KRT2	1.55514e+07	2.62129e+06	1.07477e+07	2.6023e+06	1.6611e+07	4.47016e+06	1.57759e+07	8.86037e+06	0.691105	0.949729	0.727687	0.812026	0.494032	0.996358	0.999195
Q61048	WBP4	3.67487e+06	1.89198e+06	3.95259e+06	335711	5.27791e+06	2.07634e+06	5.40323e+06	1.27147e+06	1.07557	1.02374	1.05063	0.714106	0.494032	0.996358	0.997128
Q6PDI5	ECM29	1.05321e+07	900807	9.92984e+06	1.16e+06	7.06165e+06	2.01781e+06	7.96506e+06	1.68677e+06	0.942815	1.12793	0.83588	1.36171	0.494032	0.983805	0.997128
Q80W47	WIPI2	8.61725e+06	5.92336e+06	1.035e+07	4.49063e+06	7.2492e+06	3.62935e+06	8.63928e+06	2.81728e+06	1.20107	1.19176	1.00782	1.19377	0.494032	0.983805	0.997323
Q99KB8	HAGH	2.46014e+06	930950	2.81113e+06	1.59286e+06	6.03833e+06	3.73386e+06	2.75367e+06	937206	1.14267	0.456032	2.50568	0.599553	0.494032	0.983805	0.9847
Q9D883	U2AF1	2.4041e+07	4.75723e+06	2.84541e+07	5.86171e+06	2.43364e+07	8.80402e+06	2.33291e+07	6.20423e+06	1.18357	0.95861	1.23467	1.10132	0.494032	0.983805	0.996887
Q9EQC5	SCYL1	8.04037e+06	3.45372e+06	8.43351e+06	2.68507e+06	6.49446e+06	2.87144e+06	6.13245e+06	2.5398e+06	1.0489	0.944258	1.11081	1.30466	0.494032	0.996358	0.997128
Q9JKR6	HYOU1	1.71568e+07	1.63097e+06	2.03316e+07	2.11927e+06	1.66746e+07	929431	1.76041e+07	2.24392e+06	1.18504	1.05574	1.12247	1.09364	0.494032	0.983805	0.997128
Q8BMS1	HADHA	1.67458e+07	2.8204e+06	1.6939e+07	5.92702e+06	1.68305e+07	4.50651e+06	1.72984e+07	1.98387e+06	1.01154	1.0278	0.984179	0.986987	0.495146	0.983805	0.9847
Q3TKT4	SMARCA4	1.08822e+07	8.71594e+06	8.56945e+06	4.88481e+06	3.06787e+06	3.12983e+06	4.20794e+06	2.52026e+06	0.787471	1.37162	0.574118	2.67347	0.496147	0.996358	0.996084
P57759	ERP29	1.96885e+07	1.2764e+07	1.90755e+07	1.06297e+07	1.95281e+07	6.98474e+06	1.17048e+07	3.29843e+06	0.968866	0.599381	1.61644	1.24112	0.496784	0.996358	0.9847
Q8K0U4	HSPA12A	1.80304e+06	547972	1.99442e+06	680277	1.46677e+06	339323	1.5058e+06	327984	1.10614	1.02661	1.07747	1.27751	0.497794	0.983805	0.9847
Q99KE1	ME2	1.05695e+07	2.79882e+06	1.27835e+07	3.63211e+06	1.07884e+07	2.38209e+06	9.65632e+06	2.91944e+06	1.20947	0.895065	1.35127	1.14225	0.497794	0.996358	0.9847
Q99LD8	DDAH2	1.91701e+07	2.59639e+06	1.94531e+07	6.14889e+06	1.99921e+07	5.34338e+06	1.94837e+07	4.53063e+06	1.01476	0.97457	1.04124	0.978402	0.498424	0.996358	0.9847
Q91YR9	PTGR1	1.81529e+07	3.82053e+06	1.67573e+07	4.04316e+06	1.85242e+07	2.8241e+06	1.74045e+07	2.39119e+06	0.923117	0.939557	0.982502	0.971652	0.499784	0.983805	0.98883
Q7M6Y3-5	PICALM	1.21598e+07	3.46495e+06	9.5457e+06	2.64596e+06	1.43731e+07	3.97197e+06	1.5132e+07	3.37088e+06	0.785023	1.0528	0.745655	0.735652	0.501967	0.983805	0.9847
Q9EQG9	COL4A3BP	3.90858e+06	2.19137e+06	4.03454e+06	2.77423e+06	3.15942e+06	1.59716e+06	3.7236e+06	2.66781e+06	1.03223	1.17857	0.87583	1.15402	0.501967	0.996358	0.999195
Q8R3Q6	CCDC58	1.58217e+07	7.37257e+06	1.90012e+07	7.11787e+06	1.17622e+07	4.46865e+06	9.90279e+06	4.0364e+06	1.20095	0.841914	1.42646	1.60733	0.503131	0.996619	0.9847
P02301	H3F3C	3.67956e+08	9.17807e+07	4.37602e+08	1.23e+08	5.07853e+08	1.03234e+08	6.88582e+08	2.35325e+08	1.18928	1.35587	0.877133	0.673299	0.503633	0.987756	0.9847
P35951	LDLR	9.08796e+06	4.51295e+06	1.10979e+07	7.47542e+06	9.89843e+06	4.58892e+06	7.19251e+06	4.30147e+06	1.22117	0.726631	1.68058	1.18109	0.503633	0.996358	0.997128
Q5XJY5	ARCN1	1.87631e+07	1.42146e+06	1.92882e+07	3.88409e+06	2.01715e+07	2.98303e+06	1.84984e+07	3.74261e+06	1.02798	0.917059	1.12095	0.984003	0.504849	0.996358	0.9847
P17426	AP2A1	1.39846e+07	2.28809e+06	1.39935e+07	3.49914e+06	1.25298e+07	3.7304e+06	1.50786e+07	1.98825e+06	1.00063	1.20342	0.831491	1.01339	0.505267	0.988047	0.999195
P35564	CANX	3.31976e+07	8.48736e+06	3.31617e+07	8.37387e+06	3.25452e+07	4.96235e+06	2.71889e+07	1.91429e+06	0.998916	0.835418	1.19571	1.11091	0.505267	0.983805	0.9847
Q11011	NPEPPS	1.23298e+07	1.8504e+06	1.39146e+07	2.64335e+06	1.32806e+07	1.65275e+06	1.29019e+07	1.00888e+06	1.12853	0.971486	1.16165	1.00237	0.505267	0.983805	0.9847
Q60967	PAPSS1	6.31389e+06	3.30405e+06	1.12355e+07	3.98668e+06	9.31581e+06	5.91826e+06	1.12261e+07	4.93353e+06	1.77949	1.20506	1.47669	0.854323	0.505267	0.983805	0.9847
Q8BMJ2	LARS	2.43433e+07	2.18902e+06	2.43925e+07	2.18059e+06	2.1133e+07	2.43839e+06	2.20396e+07	2.68579e+06	1.00202	1.0429	0.960807	1.12886	0.505267	0.996358	0.9847
Q8C1M2	ZNF428	3.83575e+06	1.47701e+06	4.39276e+06	2.52687e+06	2.65048e+06	1.27329e+06	3.28915e+06	678675	1.14522	1.24096	0.922843	1.38536	0.505267	0.983805	0.999195
P50516	ATP6V1A	1.20765e+07	2.58288e+06	1.41972e+07	3.87819e+06	1.08799e+07	3.64192e+06	9.9622e+06	3.30438e+06	1.17561	0.915648	1.28391	1.26061	0.505798	0.983805	0.997128
Q6PGH2	JPT2	2.93217e+07	4.83024e+06	2.82647e+07	3.19651e+06	3.22754e+07	5.57216e+06	3.40797e+07	3.70884e+06	0.963953	1.0559	0.912918	0.867851	0.507103	0.983805	0.9847
Q9CSN1	SNW1	1.31322e+07	1.64954e+06	1.21441e+07	3.25966e+06	1.03899e+07	2.55395e+06	1.2211e+07	2.00359e+06	0.924762	1.17528	0.786844	1.11838	0.507103	0.996358	0.9847
O35326	SRSF5	2.4122e+07	9.90577e+06	3.3743e+07	9.28323e+06	3.15122e+07	1.10771e+07	3.42455e+07	8.76963e+06	1.39884	1.08674	1.2872	0.879973	0.509845	0.996358	0.997128
Q61072	ADAM9	7.22093e+06	5.16287e+06	5.15161e+06	2.84847e+06	2.83247e+06	824943	3.60282e+06	2.14562e+06	0.713427	1.27197	0.560883	1.92261	0.512116	0.983805	0.9847
P70362	UFD1	8.96557e+06	4.70683e+06	1.22082e+07	5.58934e+06	9.88851e+06	2.33166e+06	7.93915e+06	5.98597e+06	1.36167	0.802866	1.69601	1.18769	0.51278	0.996358	0.9847
P28352	APEX1	1.75341e+07	5.24476e+06	1.83068e+07	4.99429e+06	1.9674e+07	1.1394e+06	1.88557e+07	2.22017e+06	1.04407	0.95841	1.08938	0.930217	0.513323	0.984195	0.9847
Q63ZW7	PATJ	8.53821e+06	521212	8.23916e+06	1.30139e+06	6.73256e+06	500441	6.65576e+06	882681	0.964975	0.988592	0.97611	1.25314	0.513526	0.995901	0.997128
Q9ESY9	IFI30	7.41122e+06	1.77833e+06	8.541e+06	1.91304e+06	6.59383e+06	1.33046e+06	6.38208e+06	2.64157e+06	1.15244	0.967887	1.19068	1.22937	0.513526	0.996358	0.997128
Q9Z103	ADNP	7.42685e+06	5.16074e+06	5.40206e+06	1.20002e+06	2.76189e+06	1.42657e+06	5.20195e+06	4.31096e+06	0.727368	1.88347	0.386184	1.6109	0.513526	0.983805	0.997128
Q4VBE8	WDR18	7.98525e+06	1.25389e+06	7.28335e+06	3.39479e+06	8.02842e+06	2.19176e+06	7.56857e+06	1.05847e+06	0.9121	0.942723	0.967517	0.978945	0.513882	0.983805	0.9847
Q8BU33	ILVBL	1.11187e+07	6.0706e+06	6.52227e+06	1.97158e+06	4.73718e+06	1.59951e+06	7.07324e+06	2.58572e+06	0.586604	1.49313	0.392868	1.49368	0.515055	0.988047	0.9847
Q8BZW8	NHLRC2	4.50473e+06	2.25396e+06	4.15737e+06	1.81504e+06	3.61397e+06	1.52876e+06	2.19203e+06	589512	0.922891	0.606542	1.52156	1.49192	0.515055	0.996358	0.9847
Q8C7K6	PCYOX1L	3.71288e+06	1.14571e+06	5.99259e+06	3.81278e+06	4.05978e+06	2.09581e+06	7.01602e+06	4.99064e+06	1.614	1.72818	0.933933	0.876276	0.515055	0.983805	0.9847
Q9CZU6	CS	3.58347e+07	7.35936e+06	4.0394e+07	7.94875e+06	3.37701e+07	3.72231e+06	3.16905e+07	5.80677e+06	1.12723	0.938417	1.2012	1.1645	0.515055	0.996358	0.997323
Q9DBG3	AP2B1	1.92015e+07	6.65846e+06	1.60436e+07	4.56358e+06	1.43788e+07	2.39293e+06	1.47535e+07	1.68302e+06	0.835537	1.02606	0.814316	1.20983	0.515055	0.988047	0.9847
Q8BIQ5	CSTF2	1.24994e+07	3.51639e+06	1.1836e+07	3.62971e+06	1.40342e+07	3.63778e+06	1.31292e+07	2.22641e+06	0.94692	0.935517	1.01219	0.89589	0.515868	0.983805	0.997128
O35855	BCAT2	1.34477e+07	3.38919e+06	1.18592e+07	3.62069e+06	7.67715e+06	2.43022e+06	1.03691e+07	2.46541e+06	0.881873	1.35065	0.652926	1.40234	0.51643	0.996358	0.997128
P03911	MTND4	1.45686e+06	1.64609e+06	5.07462e+06	4.43398e+06	2.70987e+06	2.80158e+06	4.15001e+06	5.06151e+06	3.48327	1.53144	2.2745	0.952128	0.51643	0.983805	0.997128
Q91VE6	NIFK	1.43612e+07	3.34176e+06	1.41043e+07	4.77203e+06	1.22917e+07	4.03581e+06	1.58046e+07	3.18359e+06	0.982111	1.28579	0.76382	1.01314	0.51643	0.983805	0.9847
Q9WU78	PDCD6IP	1.85974e+07	1.11014e+06	2.20953e+07	3.14832e+06	1.67176e+07	2.60599e+06	1.89303e+07	1.81299e+06	1.18808	1.13236	1.04921	1.14152	0.51643	0.983805	0.9847
P09055	ITGB1	2.369e+07	5.31494e+06	2.59117e+07	5.28213e+06	2.38506e+07	3.43936e+06	2.51744e+07	4.21049e+06	1.09379	1.0555	1.03627	1.01176	0.517602	0.984195	0.997128
Q6PHZ2	CAMK2D	1.50032e+07	5.19971e+06	1.18234e+07	3.8224e+06	1.66308e+07	5.9896e+06	1.27618e+07	4.05596e+06	0.788059	0.767359	1.02698	0.9127	0.517602	0.996358	0.9847
P34884	MIF	9.29841e+07	4.21344e+07	1.17288e+08	8.163e+07	1.1084e+08	7.5633e+07	8.23474e+07	5.36063e+07	1.26138	0.742938	1.69782	1.08844	0.517709	0.994387	0.9847
Q9WV32	ARPC1B	2.05677e+07	3.19767e+06	2.14171e+07	4.35042e+06	2.26121e+07	3.29577e+06	2.34808e+07	3.29259e+06	1.0413	1.03842	1.00278	0.910873	0.519285	0.996358	0.9847
Q64522	HIST2H2AB	9.84245e+07	5.30053e+07	1.07645e+08	6.62155e+07	1.26309e+08	2.91984e+07	1.53623e+08	4.33304e+07	1.09368	1.21624	0.89923	0.736142	0.519349	0.996358	0.997128
Q91WQ3	YARS	1.97524e+07	3.08537e+06	2.07753e+07	5.19688e+06	2.08163e+07	5.30978e+06	1.57691e+07	2.18654e+06	1.05178	0.757535	1.38843	1.10776	0.519349	0.996358	0.9847
Q6PCP5	MFF	8.32405e+06	1.78987e+06	7.75567e+06	2.68255e+06	9.11836e+06	1.23691e+06	1.01729e+07	1.49746e+06	0.931718	1.11565	0.835134	0.833524	0.520198	0.996358	0.9847
Q6ZWM4	LSM8	3.05268e+07	8.14937e+06	3.57892e+07	6.93407e+06	2.95319e+07	5.39232e+06	3.21294e+07	6.80904e+06	1.17239	1.08795	1.07761	1.07549	0.520198	0.996358	0.997128
Q9QYA2	TOMM40	1.6522e+07	2.40045e+06	1.76625e+07	2.54117e+06	1.44964e+07	3.16978e+06	1.46278e+07	2.33788e+06	1.06903	1.00907	1.05943	1.17375	0.520198	0.983805	0.997128
Q62318	TRIM28	2.8993e+07	3.30604e+06	2.73818e+07	4.46991e+06	2.30954e+07	3.06834e+06	2.46996e+07	4.38034e+06	0.944429	1.06946	0.883089	1.17951	0.520227	0.996358	0.997128
Q8R404	MIC13	1.01589e+07	1.33146e+06	1.17267e+07	1.90709e+06	1.02388e+07	1.92336e+06	1.01174e+07	1.99876e+06	1.15433	0.988143	1.16818	1.07513	0.522539	0.996358	0.9847
G5E870	TRIP12	2.6763e+06	1.57027e+06	4.4429e+06	1.96599e+06	4.12495e+06	1.50664e+06	4.1993e+06	1.81692e+06	1.66009	1.01802	1.6307	0.855235	0.522926	0.996358	0.9847
O54774	AP3D1	3.44667e+06	1.53656e+06	5.0345e+06	2.12346e+06	1.05011e+07	8.90292e+06	6.21396e+06	2.20859e+06	1.46068	0.591743	2.46844	0.507397	0.522926	0.983805	0.9847
O70503	HSD17B12	2.45149e+07	2.33299e+06	2.50358e+07	3.70794e+06	2.38249e+07	3.49471e+06	2.43837e+07	1.88249e+06	1.02125	1.02346	0.997846	1.02784	0.522926	0.996358	0.9847
O88569-3	HNRNPA2B1	4.8731e+07	1.39501e+07	5.47354e+07	1.34789e+07	4.83783e+07	1.32075e+07	5.28224e+07	4.42436e+06	1.12321	1.09186	1.02871	1.02239	0.522926	0.983805	0.997321
P21278	GNA11	1.44566e+07	4.91819e+06	1.20261e+07	3.97376e+06	1.14702e+07	2.62067e+06	1.01303e+07	3.0619e+06	0.831881	0.883192	0.941903	1.22602	0.522926	0.996358	0.997128
P41241	CSK	8.32799e+06	3.61136e+06	1.01846e+07	3.1642e+06	6.18678e+06	2.71724e+06	9.52869e+06	2.94044e+06	1.22294	1.54017	0.794031	1.17799	0.522926	0.983805	0.9847
P47955	RPLP1	7.98677e+07	5.65962e+07	8.36538e+07	7.17813e+07	1.61769e+08	5.20594e+07	1.69724e+08	6.61376e+07	1.04741	1.04917	0.998318	0.493288	0.522926	0.996358	0.9847
Q99KF1	TMED9	1.17746e+07	1.17952e+06	1.50997e+07	7.98327e+06	1.13809e+07	3.56581e+06	1.71706e+07	1.13608e+07	1.28239	1.50872	0.84999	0.941257	0.522926	0.983805	0.997128
Q99M28	RNPS1	2.89682e+07	1.47178e+06	3.05728e+07	2.63782e+06	2.66313e+07	2.53994e+06	2.77225e+07	2.61653e+06	1.05539	1.04098	1.01385	1.09543	0.522926	0.983805	0.9847
Q9D2R0	AACS	2.04003e+07	4.5196e+06	2.07355e+07	8.5886e+06	1.78656e+07	4.24052e+06	1.9345e+07	6.84975e+06	1.01643	1.08281	0.938704	1.10549	0.522926	0.996358	0.997323
Q9DBL1	ACADSB	6.55999e+06	3.33831e+06	6.24213e+06	4.29298e+06	5.04339e+06	3.72583e+06	6.67021e+06	3.67546e+06	0.951546	1.32257	0.71947	1.09293	0.522926	0.996358	0.9847
Q9QXB9	DRG2	8.94698e+06	1.98462e+06	7.71728e+06	1.22843e+06	6.86302e+06	1.46567e+06	6.65508e+06	1.2399e+06	0.862556	0.969702	0.889507	1.23274	0.522926	0.988047	0.997128
Q61595-13	KTN1	7.63063e+06	1.78147e+06	7.02716e+06	1.90493e+06	7.57224e+06	1.0127e+06	7.49088e+06	2.10193e+06	0.920915	0.989255	0.930917	0.973091	0.524993	0.983805	0.999195
P15092		1.40193e+07	2.1503e+06	1.61548e+07	5.33316e+06	1.26968e+07	4.59519e+06	1.07217e+07	4.36745e+06	1.15233	0.84444	1.36461	1.28847	0.525413	0.996358	0.9847
Q6A028	SWAP70	7.44911e+06	3.79103e+06	5.42666e+06	2.9813e+06	3.34762e+06	933272	4.22303e+06	709091	0.728498	1.2615	0.577484	1.70075	0.525413	0.996358	0.9847
Q8BSV3	BEND7	2.58597e+07	2.63351e+06	2.91877e+07	3.58595e+06	2.75043e+07	3.2778e+06	3.09885e+07	2.36874e+06	1.1287	1.12668	1.00179	0.941097	0.525413	0.983805	0.9847
Q8BGS0	MAK16	6.18342e+06	3.6899e+06	6.67203e+06	1.89207e+06	5.32463e+06	994223	4.22598e+06	1.24675e+06	1.07902	0.793666	1.35954	1.34603	0.52741	0.983805	0.9847
Q8CFI7	POLR2B	1.05123e+07	3.67617e+06	1.21197e+07	3.27348e+06	1.2242e+07	1.67982e+06	1.10778e+07	2.77204e+06	1.15291	0.904899	1.27408	0.970507	0.52741	0.983805	0.997128
Q61990	PCBP2	6.15811e+07	1.04771e+07	6.14401e+07	6.1458e+06	5.42788e+07	1.22548e+07	4.46297e+07	8.60956e+06	0.99771	0.822229	1.21342	1.24379	0.528163	0.983805	0.9847
B9EHT4	CLIP3	2.72545e+07	7.80874e+06	2.2715e+07	1.33119e+07	1.73611e+07	9.6096e+06	1.43539e+07	3.4093e+06	0.83344	0.826781	1.00806	1.57558	0.530699	0.996358	0.999195
Q9D8B3	CHMP4B	1.90031e+07	2.92393e+06	1.91243e+07	7.98643e+06	1.87285e+07	4.82078e+06	1.63295e+07	2.0561e+06	1.00638	0.871907	1.15423	1.08755	0.531261	0.996358	0.9847
Q6ZQ88	KDM1A	5.46859e+06	1.9035e+06	4.18697e+06	2.42035e+06	7.08887e+06	2.00923e+06	5.92724e+06	1.17556e+06	0.765641	0.836133	0.915692	0.741816	0.532985	0.983805	0.9847
Q8BVU5	NUDT9	1.42019e+07	5.45599e+06	1.4432e+07	3.70389e+06	1.67452e+07	3.99084e+06	2.0118e+07	4.3296e+06	1.0162	1.20142	0.845833	0.77676	0.532985	0.996358	0.997128
Q9WU84	CCS	4.21078e+07	5.89611e+07	3.28477e+07	4.78174e+07	5.12814e+06	6.6292e+06	5.7245e+06	5.08752e+06	0.780086	1.11629	0.698818	6.90666	0.532985	0.988383	0.997128
P16675	CTSA	1.80411e+07	1.73318e+06	1.80129e+07	4.32078e+06	1.40763e+07	3.83194e+06	1.96297e+07	5.08156e+06	0.998435	1.39452	0.715972	1.06966	0.536205	0.983805	0.9847
P17182	ENO1	1.18952e+08	1.24975e+07	1.37187e+08	2.3147e+07	1.26267e+08	9.25184e+06	1.30167e+08	1.46446e+07	1.1533	1.03088	1.11875	0.998851	0.537032	0.996358	0.997128
Q9CPW5	SSR2	1.25902e+07	9.85439e+06	2.413e+07	1.60307e+07	2.8371e+07	4.2984e+06	1.99916e+07	1.05892e+07	1.91658	0.704649	2.7199	0.759269	0.537032	0.996358	0.9847
O89090	SP1	8.24474e+06	9.61657e+06	1.28728e+07	1.12993e+07	2.04499e+07	1.31463e+07	1.26777e+07	1.0433e+07	1.56134	0.619938	2.51854	0.637461	0.540152	0.984195	0.997128
Q9DAU1	CNPY3	5.89755e+06	2.62255e+06	6.10296e+06	1.65504e+06	4.3488e+06	2.31954e+06	5.92963e+06	4.02682e+06	1.03483	1.36351	0.758945	1.16754	0.542016	0.996358	0.9847
A2A935	PRDM16	7.62685e+07	1.52138e+07	7.76082e+07	2.59449e+07	7.47829e+07	1.82467e+07	7.30328e+07	1.44492e+07	1.01756	0.976598	1.04195	1.041	0.542411	0.996358	0.9847
A2AIV2	KIAA1429	5.30174e+06	3.11123e+06	5.56908e+07	1.40289e+07	3.61275e+06	2.87363e+06	3.41078e+06	2.40566e+06	10.5042	0.944093	11.1263	8.68403	0.542411	0.983805	0.9847
A2AQ19	RTF1	7.09095e+06	131405	5.38316e+07	1.03749e+08	1.06187e+07	1.85155e+06	8.89953e+07	1.41848e+08	7.59159	8.38103	0.905807	0.611587	0.542411	0.983805	0.9847
O08810	EFTUD2	1.76209e+07	1.42329e+06	1.66008e+07	2.78386e+06	1.8059e+07	2.75865e+06	1.60183e+07	2.86124e+06	0.942108	0.887002	1.06213	1.00424	0.542411	0.983805	0.9847
O35638	STAG2	1.29732e+07	6.10976e+06	1.05573e+07	6.09898e+06	9.96317e+06	4.82154e+06	7.92323e+06	1.67278e+06	0.81378	0.795251	1.0233	1.31555	0.542411	0.984195	0.9847
O54931	AKAP2	6.75213e+06	3.22397e+06	8.47921e+06	5.4392e+06	5.98376e+06	3.11716e+06	6.46175e+06	2.38262e+06	1.25578	1.07988	1.16289	1.22384	0.542411	0.996619	0.989331
O54988	SLK	6.77768e+06	2.9509e+06	6.11144e+06	2.76164e+06	7.28294e+06	1.86561e+06	8.23301e+06	2.51423e+06	0.901702	1.13045	0.797647	0.830701	0.542411	0.983805	0.997128
O88569	HNRNPA2B1	4.98272e+07	1.03036e+07	5.34829e+07	1.11565e+07	4.58045e+07	1.10282e+07	5.11245e+07	3.85668e+06	1.07337	1.11615	0.961674	1.06583	0.542411	0.983805	0.997128
O88643	PAK1	1.88798e+07	4.36368e+06	2.05616e+07	3.30732e+06	1.82545e+07	5.73492e+06	1.24921e+07	2.52233e+06	1.08908	0.684331	1.59145	1.28279	0.542411	0.996358	0.803901
O89051	ITM2B	3.08352e+07	5.89049e+06	2.66498e+07	1.78073e+07	2.1965e+07	1.27509e+07	2.63522e+07	1.20085e+07	0.864265	1.19973	0.72038	1.18974	0.542411	0.983805	0.997128
P08030	APRT	3.63891e+07	1.18851e+07	2.54895e+07	5.73836e+06	3.38198e+07	4.05058e+06	3.59476e+07	6.85713e+06	0.700472	1.06292	0.659008	0.886927	0.542411	0.983805	0.9847
P10493	NID1	6.83973e+06	2.37841e+06	7.0794e+06	4.12721e+06	3.81826e+06	2.11858e+06	5.12736e+06	2.07919e+06	1.03504	1.34285	0.770778	1.55597	0.542411	0.983805	0.9847
P15508	SPTB	3.87439e+07	1.74868e+07	4.23163e+07	2.16199e+07	4.05606e+07	1.47099e+07	3.5353e+07	1.38937e+07	1.0922	0.871611	1.25309	1.0678	0.542411	0.983805	0.9847
P26350	PTMA	6.74561e+07	1.55622e+07	6.92603e+07	1.55531e+07	5.40163e+07	1.17482e+07	4.95372e+07	1.00509e+07	1.02675	0.91708	1.11958	1.32025	0.542411	0.983805	0.9847
P26369	U2AF2	1.43493e+07	2.75734e+06	1.83505e+07	3.26988e+06	1.76878e+07	2.0471e+06	1.73293e+07	2.24196e+06	1.27884	0.979734	1.30529	0.933824	0.542411	0.983805	0.9847
P27546	MAP4	1.41341e+07	2.52652e+06	1.7768e+07	3.42856e+06	1.56431e+07	1.15199e+06	1.73723e+07	1.8887e+06	1.2571	1.11054	1.13197	0.96628	0.542411	0.983805	0.98883
P26040	EZR	4.66166e+07	4.87885e+06	5.43041e+07	1.14397e+07	5.13657e+07	5.79048e+06	4.88769e+07	7.49115e+06	1.16491	0.951548	1.22422	1.00676	0.982318	0.983805	0.9847	Yes
P33174	KIF4	2.71414e+06	1.5521e+06	3.86292e+06	1.31912e+06	4.06803e+06	556351	3.2176e+06	1.27213e+06	1.42326	0.790949	1.79943	0.902743	0.542411	0.983805	0.997128
P51655	GPC4	9.64414e+06	3.96853e+06	9.68597e+06	3.9869e+06	8.8696e+06	1.34957e+06	8.40543e+06	3.17474e+06	1.00434	0.947668	1.0598	1.11896	0.542411	0.996358	0.985558
P52480-2	PKM	8.7545e+07	9.96008e+06	8.5462e+07	1.30158e+07	9.32794e+07	2.00004e+07	8.82599e+07	1.64753e+07	0.976206	0.946188	1.03173	0.953001	0.542411	0.988047	0.9847
P56480	ATP5B	7.3819e+07	1.5612e+07	6.87561e+07	1.30843e+07	6.6893e+07	1.07721e+07	6.89309e+07	1.64196e+07	0.931414	1.03047	0.903877	1.04971	0.542411	0.983805	0.9847
P58468	FAM207A	8.39009e+06	1.16404e+06	9.82114e+06	2.86487e+06	8.9396e+06	2.60933e+06	7.67562e+06	2.68709e+06	1.17056	0.85861	1.36333	1.09606	0.542411	0.983805	0.9847
P62962	PFN1	8.89617e+07	3.93194e+07	1.08981e+08	4.66167e+07	9.19364e+07	1.88348e+07	6.96054e+07	2.48618e+07	1.22503	0.757104	1.61805	1.22533	0.542411	0.983805	0.9847
P80313	CCT7	3.87728e+07	7.40446e+06	3.95928e+07	8.41701e+06	3.75551e+07	6.45841e+06	3.48549e+07	3.90921e+06	1.02115	0.9281	1.10026	1.08225	0.542411	0.983805	0.9847
P84228	HIST1H3B	2.35551e+08	6.02413e+07	2.91765e+08	1.06543e+08	3.56668e+08	8.0539e+07	3.81573e+08	1.22918e+08	1.23865	1.06983	1.1578	0.714288	0.542411	0.996358	0.997323
P84228	HIST1H3C	2.35551e+08	6.02413e+07	2.91765e+08	1.06543e+08	3.56668e+08	8.0539e+07	3.81573e+08	1.22918e+08	1.23865	1.06983	1.1578	0.714288	0.542411	0.996358	0.997323
P84228	HIST1H3D	2.35551e+08	6.02413e+07	2.91765e+08	1.06543e+08	3.56668e+08	8.0539e+07	3.81573e+08	1.22918e+08	1.23865	1.06983	1.1578	0.714288	0.542411	0.996358	0.997323
P84228	HIST1H3E	2.35551e+08	6.02413e+07	2.91765e+08	1.06543e+08	3.56668e+08	8.0539e+07	3.81573e+08	1.22918e+08	1.23865	1.06983	1.1578	0.714288	0.542411	0.996358	0.997323
P84228	HIST1H3F	2.35551e+08	6.02413e+07	2.91765e+08	1.06543e+08	3.56668e+08	8.0539e+07	3.81573e+08	1.22918e+08	1.23865	1.06983	1.1578	0.714288	0.542411	0.996358	0.997323
P84228	HIST2H3B	2.35551e+08	6.02413e+07	2.91765e+08	1.06543e+08	3.56668e+08	8.0539e+07	3.81573e+08	1.22918e+08	1.23865	1.06983	1.1578	0.714288	0.542411	0.996358	0.997323
P84228	HIST2H3C1	2.35551e+08	6.02413e+07	2.91765e+08	1.06543e+08	3.56668e+08	8.0539e+07	3.81573e+08	1.22918e+08	1.23865	1.06983	1.1578	0.714288	0.542411	0.996358	0.997323
P84228	HIST2H3C2	2.35551e+08	6.02413e+07	2.91765e+08	1.06543e+08	3.56668e+08	8.0539e+07	3.81573e+08	1.22918e+08	1.23865	1.06983	1.1578	0.714288	0.542411	0.996358	0.997323
Q01768	NME2	1.58262e+08	5.84541e+06	1.51528e+08	4.66523e+07	1.43295e+08	3.26263e+07	1.1902e+08	2.43597e+07	0.957455	0.830589	1.15274	1.18098	0.542411	0.983805	0.9847
Q03958	PFDN6	1.5671e+07	5.35928e+06	1.63192e+07	2.77017e+06	1.36839e+07	1.82773e+06	1.49845e+07	4.96757e+06	1.04137	1.09505	0.95098	1.11587	0.542411	0.996358	0.9847
Q05816	FABP5	3.01843e+07	6.02747e+06	3.56706e+07	4.88379e+06	3.44748e+07	3.97667e+06	2.92281e+07	3.55225e+06	1.18176	0.847813	1.39389	1.03378	0.542411	0.99969	0.9847
Q5F2E8	TAOK1	6.54746e+06	2.7775e+06	5.10106e+06	3.3561e+06	4.78604e+06	1.82185e+06	7.22262e+06	2.10317e+06	0.779089	1.5091	0.51626	0.97001	0.542411	0.983805	0.9847
Q62084	PPP1R14B	1.28056e+07	1.59349e+07	2.27596e+07	1.29049e+07	3.35183e+07	2.21587e+07	2.50955e+07	1.77597e+07	1.77732	0.74871	2.37385	0.606773	0.542411	0.996358	0.9847
Q80UK8	INTS2	5.10729e+06	1.18444e+06	2.7138e+07	3.23368e+07	2.00211e+07	2.15078e+07	9.9274e+06	1.79147e+06	5.31359	0.495848	10.7162	1.07669	0.542411	0.988047	0.991934
Q80X90	FLNB	3.16957e+07	1.71683e+06	3.2136e+07	2.04873e+06	3.33897e+07	3.32759e+06	3.38734e+07	1.29512e+06	1.01389	1.01449	0.999414	0.948985	0.542411	0.996358	0.986973
Q8C1B7	41892	2.86406e+07	4.71337e+06	2.93733e+07	7.16375e+06	3.17871e+07	5.4972e+06	2.9956e+07	5.05153e+06	1.02558	0.942394	1.08828	0.939602	0.542411	0.996428	0.9847
Q8K1L5	PPP1R11	3.40951e+07	3.4056e+06	2.47856e+07	1.0943e+07	2.51415e+07	1.04172e+07	3.03694e+07	1.20542e+06	0.726954	1.20794	0.601812	1.0607	0.542411	0.983805	0.997128
Q8R3D1	TBC1D13	1.97223e+07	5.43928e+06	1.83239e+07	3.71349e+06	1.58718e+07	7.96249e+06	2.24279e+07	5.33171e+06	0.929096	1.41307	0.657504	0.993384	0.542411	0.983805	0.9847
Q8R5K2	USP33	3.86985e+07	6.23217e+06	5.26295e+07	5.12081e+06	4.46536e+07	4.26124e+06	4.14585e+07	1.24552e+07	1.35999	0.928446	1.4648	1.06057	0.542411	0.911903	0.9847
Q91W96	ANAPC4	7.3694e+06	3.91068e+06	7.07456e+06	5.24713e+06	5.79746e+06	2.47968e+06	5.14468e+06	2.26366e+06	0.959991	0.887401	1.0818	1.32003	0.542411	0.986583	0.999195
Q91WM3	RRP9	4.50325e+06	3.07549e+06	7.01656e+06	4.92346e+06	8.22646e+06	4.60047e+06	5.34526e+06	2.75157e+06	1.55811	0.649765	2.39796	0.84881	0.542411	0.996358	0.9847
Q91YI0	ASL	1.17064e+07	1.2104e+07	8.08406e+06	6.55652e+06	1.88397e+07	9.79872e+06	1.53733e+07	9.52808e+06	0.690568	0.816005	0.846279	0.578448	0.542411	0.983805	0.997128
Q924M7	MPI	9.54939e+06	3.38671e+06	9.23335e+06	3.64328e+06	7.47737e+06	2.20293e+06	8.33321e+06	3.27933e+06	0.966905	1.11446	0.867601	1.18799	0.542411	0.996358	0.997128
Q99LY9	NDUFS5	2.51188e+06	305749	6.91389e+06	2.2235e+06	8.12696e+06	4.19247e+06	6.03386e+06	2.2747e+06	2.75247	0.742449	3.70729	0.665623	0.542411	0.996358	0.9847
Q9CQZ6	NDUFB3	1.14912e+07	3.98472e+06	1.29462e+07	21881.4	8.14015e+06	182550	1.07531e+07	304679	1.12662	1.32099	0.852856	1.29345	0.542411	0.983805	0.997323
Q9CX00	IST1	9.74556e+06	6.09375e+06	1.32022e+07	4.94427e+06	6.39741e+06	5.15137e+06	4.05505e+06	3.5842e+06	1.35469	0.633858	2.13722	2.19544	0.542411	0.983805	0.9847
Q9CZM2	RPL15	5.28776e+07	1.34095e+07	6.44514e+07	2.28056e+07	6.08832e+07	1.32433e+07	6.41055e+07	1.42674e+07	1.21888	1.05293	1.15761	0.938716	0.542411	0.983805	0.999195
Q9D1P4	CHORDC1	1.1584e+07	2.58981e+06	9.98028e+06	2.49374e+06	1.52972e+07	3.81169e+06	1.10072e+07	1.05806e+06	0.861554	0.719555	1.19734	0.819799	0.542411	0.983805	0.997323
Q9D2E2	TOE1	4.26968e+06	1.07131e+06	4.40627e+06	589325	3.60591e+06	471806	3.78389e+06	594817	1.03199	1.04936	0.983451	1.17404	0.542411	0.988047	0.997128
Q9DB16	CAB39L	2.22046e+07	7.31761e+06	2.00298e+07	6.67947e+06	1.42935e+07	2.7242e+06	1.62352e+07	1.74539e+06	0.902056	1.13585	0.794169	1.38343	0.542411	0.983805	0.9847
Q9DBV4	MXRA8	1.3113e+07	3.39906e+06	1.01906e+07	6.56311e+06	8.08137e+06	2.25155e+06	8.2159e+06	2.29515e+06	0.777134	1.01665	0.764409	1.42991	0.542411	0.996358	0.985558
Q9DC16	ERGIC1	1.91833e+07	2.63087e+06	1.8431e+07	2.45603e+06	2.16077e+07	2.31074e+06	2.07005e+07	732030	0.960785	0.958011	1.0029	0.889055	0.542411	0.983805	0.997128
Q9DCG9	TRMT112	1.24767e+07	8.94212e+06	1.79925e+07	1.12768e+07	1.86333e+07	5.48608e+06	2.15129e+07	9.92185e+06	1.44209	1.15454	1.24907	0.758957	0.542411	0.996358	0.997128
Q9JHI5	IVD	9.02017e+06	2.71938e+06	1.07123e+07	1.92813e+06	8.54114e+06	1.14279e+06	8.2066e+06	3.30134e+06	1.1876	0.960831	1.23601	1.17822	0.542411	0.996358	0.9847
Q9JM14	NT5C	1.26863e+07	9.64182e+06	8.30478e+06	4.28614e+06	1.57739e+07	4.60511e+06	1.4463e+07	3.28581e+06	0.654624	0.916894	0.713959	0.694222	0.542411	0.983805	0.9847
Q9R0I7	YLPM1	9.26023e+06	1.80408e+06	8.80731e+06	2.16756e+06	7.50175e+06	1.39385e+06	6.39307e+06	2.28819e+06	0.951089	0.85221	1.11603	1.30031	0.542411	0.988383	0.990454
Q9R0P6	SEC11A	9.41771e+06	3.12272e+06	1.09382e+07	6.23126e+06	7.49989e+06	4.92783e+06	9.26635e+06	4.17741e+06	1.16145	1.23553	0.940044	1.2141	0.542411	0.996358	0.9847
Q9WVA4	TAGLN2	6.78351e+07	9.8332e+06	6.73773e+07	2.13248e+07	7.28255e+07	1.21119e+07	7.95513e+07	1.57816e+07	0.99325	1.09236	0.909274	0.887356	0.542411	0.996358	0.997128
Q9Z0H3	SMARCB1	1.42781e+07	5.43117e+06	1.12783e+07	4.22803e+06	1.09136e+07	4.91373e+06	5.97176e+06	3.53973e+06	0.789907	0.547183	1.44359	1.51352	0.542411	0.983805	0.997128
O09111	NDUFB11	5.6158e+06	2.40892e+06	1.03303e+07	523704	9.30379e+06	100753	1.46329e+07	6.85903e+06	1.83951	1.57279	1.16959	0.666181	0.543046	0.983805	0.997128
O35286	DHX15	1.60355e+07	3.23341e+06	1.53324e+07	4.06478e+06	1.18824e+07	3.30973e+06	1.53176e+07	1.10439e+06	0.956156	1.28909	0.741729	1.15323	0.543046	0.983805	0.997128
O70311	NMT2	1.41677e+07	7.55695e+06	9.70966e+06	6.43222e+06	8.82256e+06	3.13012e+06	9.61866e+06	5.25078e+06	0.685337	1.09023	0.628614	1.29478	0.543046	0.983805	0.997128
P01887	B2M	9.28252e+06	6.47407e+06	6.96087e+06	5.42026e+06	2.19242e+07	1.25499e+07	1.90968e+07	6.9383e+06	0.74989	0.871037	0.860916	0.395978	0.543046	0.983805	0.999195
P09528	FTH1	1.58188e+07	3.2432e+06	1.63231e+07	3.78345e+06	1.32795e+07	2.73131e+06	1.45084e+07	3.11405e+06	1.03188	1.09254	0.944479	1.15669	0.543046	0.983805	0.9847
P21126	UBL4A	1.23999e+07	4.03989e+06	9.39218e+06	2.92991e+06	1.20599e+07	1.05826e+06	1.18121e+07	4.52647e+06	0.757442	0.979455	0.773331	0.912871	0.543046	0.996358	0.997128
P29391	FTL1	1.51972e+07	2.85934e+06	1.20555e+07	1.98091e+06	9.88264e+06	3.26184e+06	1.24101e+07	2.89378e+06	0.793271	1.25574	0.631714	1.22249	0.543046	0.996358	0.9847
P35282	RAB21	1.24241e+07	4.96096e+06	9.5386e+06	4.46977e+06	9.46634e+06	1.04956e+06	6.65201e+06	3.77845e+06	0.767748	0.702701	1.09257	1.36259	0.543046	0.983805	0.9847
P46718	PDCD2	4.06188e+06	1.52332e+06	3.98841e+06	1.98186e+06	6.01792e+06	1.72518e+06	2.84937e+06	99783.1	0.981911	0.473481	2.07381	0.907863	0.543046	0.983805	0.997128
P53702	HCCS	4.11836e+06	3.86557e+06	2.3594e+06	1.7068e+06	1.56959e+06	2.01685e+06	2.34201e+06	2.42955e+06	0.572898	1.49211	0.383952	1.65604	0.543046	0.996358	0.996887
P54726	RAD23A	1.76232e+07	4.42466e+06	1.51257e+07	4.62073e+06	1.89305e+07	6.00987e+06	1.73404e+07	2.69898e+06	0.858284	0.916007	0.936984	0.902899	0.543046	0.996358	0.997128
P60898	POLR2I	1.33973e+07	2.96257e+06	1.16064e+07	3.08018e+06	1.48396e+07	2.7188e+06	1.30706e+07	2.11891e+06	0.86632	0.880787	0.983576	0.895863	0.543046	0.996358	0.997128
P61961	UFM1	1.21065e+07	2.418e+06	1.64073e+07	7.41863e+06	2.02652e+07	5.18543e+06	1.86503e+07	6.12949e+06	1.35525	0.920314	1.47259	0.73271	0.543046	0.996358	0.999195
P62838	UBE2D2	4.67686e+07	1.02699e+07	4.59334e+07	1.60687e+07	3.94814e+07	8.02371e+06	4.04107e+07	5.86106e+06	0.982142	1.02354	0.959556	1.16034	0.543046	0.996358	0.9847
Q14C51	PTCD3	1.05332e+07	2.42638e+06	1.05957e+07	3.50345e+06	6.37286e+06	2.01832e+06	9.48895e+06	2.65563e+06	1.00594	1.48896	0.675595	1.33206	0.543046	0.988047	0.9847
Q3UHF7	HIVEP2	2.45084e+07	1.02074e+07	2.55735e+07	5.82263e+06	1.35735e+07	4.69528e+06	1.79345e+07	4.89307e+06	1.04346	1.32129	0.78973	1.5895	0.543046	0.983805	0.997128
Q4VA53	PDS5B	8.30632e+06	2.59474e+06	8.28499e+06	1.35598e+06	7.02405e+06	1.06408e+06	6.55402e+06	1.40797e+06	0.997432	0.933082	1.06897	1.22192	0.543046	0.983805	0.9847
Q62422	OSTF1	1.63206e+07	2.79219e+06	1.65809e+07	4.6686e+06	1.78822e+07	3.02253e+06	1.976e+07	4.15966e+06	1.01595	1.10501	0.919403	0.874059	0.543046	0.983805	0.9847
Q68FD5	CLTC	2.79653e+07	3.77175e+06	2.68526e+07	2.68355e+06	2.56628e+07	2.2285e+06	2.50726e+07	1.17674e+06	0.960212	0.977003	0.982813	1.08047	0.543046	0.996358	0.9847
Q8BFY9	TNPO1	1.86999e+07	1.30518e+06	1.7518e+07	1.60611e+06	1.65478e+07	1.7312e+06	1.6001e+07	1.63082e+06	0.936798	0.966959	0.968808	1.11273	0.543046	0.983805	0.997128
Q8BG95	PPP1R12B	1.87126e+06	1.4021e+06	4.67567e+06	3.94915e+06	3.92865e+06	1.0668e+06	5.21778e+06	5.13745e+06	2.49868	1.32814	1.88134	0.715791	0.543046	0.983805	0.9847
Q8BKT7	THOC5	6.27217e+06	1.8279e+06	6.70234e+06	1.22817e+06	4.97559e+06	1.75983e+06	6.31124e+06	1.6748e+06	1.06858	1.26844	0.842439	1.14953	0.543046	0.996358	0.997323
Q8K298	ANLN	5.52304e+06	859912	5.66468e+06	3.70661e+06	4.06609e+06	3.31886e+06	4.23121e+06	3.68187e+06	1.02565	1.04061	0.985621	1.34836	0.543046	0.996358	0.9847
Q91YJ2	SNX4	1.05008e+07	1.02293e+06	8.36011e+06	2.23485e+06	7.82352e+06	2.51801e+06	9.05177e+06	2.34343e+06	0.79614	1.157	0.68811	1.11767	0.543046	0.988383	0.9847
Q99KR7	PPIF	9.86133e+07	9.29771e+07	1.27645e+08	1.30347e+08	1.10773e+08	1.40941e+08	5.24592e+07	9.72306e+07	1.2944	0.473575	2.73325	1.38612	0.543046	0.996358	0.997128
Q9CQ60	PGLS	1.62451e+07	4.84704e+06	1.48216e+07	4.45328e+06	1.85555e+07	4.08566e+06	1.8702e+07	5.30563e+06	0.912375	1.00789	0.905229	0.833837	0.543046	0.996358	0.997128
Q9CQH7	BTF3L4	4.51826e+07	4.67441e+06	4.16272e+07	1.10082e+07	4.11198e+07	5.92339e+06	3.82606e+07	6.91858e+06	0.921309	0.930466	0.990159	1.09359	0.543046	0.983805	0.9847
Q9CQV8	YWHAB	4.33137e+07	1.12911e+07	4.42806e+07	8.55493e+06	3.29745e+07	6.68055e+06	2.97931e+07	7.86909e+06	1.02232	0.903522	1.13149	1.39553	0.543046	0.983805	0.9847
Q9CYI0		4.83311e+06	1.72419e+06	5.34133e+06	3.37142e+06	3.06248e+06	1.23084e+06	5.949e+06	4.14671e+06	1.10516	1.94254	0.568922	1.12905	0.543046	0.996358	0.9847
Q9CZX9	EMC4	4.31541e+07	3.6047e+06	3.71956e+07	3.9657e+06	2.98602e+07	1.62485e+07	2.59356e+07	1.04327e+07	0.861925	0.868567	0.992353	1.44007	0.543046	0.996619	0.997128
Q9D0D5	GTF2E1	1.03709e+07	1.17776e+07	3.66821e+07	4.29953e+06	5.23027e+06	4.26785e+06	2.22917e+06	1.05116e+06	3.53701	0.426205	8.29884	6.30784	0.543046	0.983805	0.990454
Q9D0L8	RNMT	8.3506e+06	2.76963e+06	6.49804e+06	3.60305e+06	5.13098e+06	2.15856e+06	5.00693e+06	1.52015e+06	0.778152	0.975823	0.797432	1.46466	0.543046	0.983805	0.997128
Q9DBZ1-2	IKBIP	8.44246e+06	4.1578e+06	9.917e+06	3.14457e+06	5.99287e+06	2.37766e+06	7.08497e+06	2.25625e+06	1.17466	1.18223	0.993593	1.40386	0.543046	0.983805	0.990416
Q9EQH2	ERAP1	4.81083e+06	1.83581e+06	1.0686e+07	7.036e+06	2.81983e+06	1.20253e+06	6.29807e+06	4.42021e+06	2.22124	2.23349	0.994516	1.6996	0.543046	0.988047	0.9847
Q9JIF0	PRMT1	2.06408e+07	3.84493e+06	2.13968e+07	3.62117e+06	1.95801e+07	1.89107e+06	1.97963e+07	2.24742e+06	1.03663	1.01104	1.0253	1.06758	0.543046	0.983805	0.9847
P53657	PKLR	2.25741e+08	1.15688e+08	2.88347e+08	2.05108e+08	1.97634e+08	2.83626e+07	2.64102e+08	9.24353e+07	1.27733	1.33632	0.955862	1.11338	0.544066	0.983805	0.9847
Q8BJF9	CHMP2B	8.63989e+06	5.17948e+06	7.41326e+06	5.30303e+06	1.00522e+07	3.34917e+06	9.47224e+06	4.05096e+06	0.858027	0.942307	0.91056	0.822209	0.545077	0.996358	0.997128
Q9QWF0	CHAF1A	1.00613e+07	4.53215e+06	8.58983e+06	2.53427e+06	6.32847e+06	3.98269e+06	4.89833e+06	780358	0.853753	0.774014	1.10302	1.6613	0.545077	0.983805	0.9847
Q9D071	MMS19	8.0406e+06	3.9968e+06	9.72404e+06	6.12099e+06	7.1508e+06	2.9223e+06	1.04706e+07	6.50083e+06	1.20937	1.46426	0.825926	1.00813	0.54647	0.996358	0.9847
Q8K2Q7	BROX	8.67001e+06	5.52184e+06	9.37089e+06	3.71136e+06	4.46201e+06	1.52706e+06	2.85031e+06	697836	1.08084	0.638794	1.692	2.46719	0.547686	0.996358	0.9847
Q9QZF2	GPC1	1.14987e+07	5.82305e+06	1.21165e+07	4.45098e+06	8.32806e+06	3.6766e+06	6.7515e+06	1.31428e+06	1.05373	0.810693	1.29979	1.56604	0.547926	0.983805	0.997128
P70288	HDAC2	2.34657e+07	4.37465e+06	2.09571e+07	3.96279e+06	1.85123e+07	3.59234e+06	1.70489e+07	1.98269e+06	0.893094	0.92095	0.969752	1.24919	0.548852	0.996358	0.997128
Q01853	VCP	4.89714e+07	2.44038e+06	5.0232e+07	5.56866e+06	4.69096e+07	2.23622e+06	4.71807e+07	4.85213e+06	1.02574	1.00578	1.01985	1.05434	0.548852	0.983805	0.997128
Q62351	TFRC	1.02716e+07	1.59019e+06	1.01451e+07	3.75177e+06	1.05076e+07	2.63144e+06	9.49573e+06	3.99945e+06	0.987685	0.903703	1.09293	1.02066	0.548852	0.996358	0.9847
Q91XI1	DUS3L	1.39378e+07	1.72149e+07	3.48044e+07	1.91447e+07	3.3953e+07	3.23076e+07	1.31955e+06	585839	2.49711	0.0388639	64.2527	1.38187	0.548852	0.983805	0.9847
A2AQ07	TUBB1	1.70006e+08	1.07546e+08	2.32596e+08	9.85386e+07	1.28435e+08	5.22265e+07	1.95881e+08	4.83721e+07	1.36816	1.52513	0.897077	1.24139	0.550381	0.983805	0.9847
P51125	CAST	7.55238e+06	1.89759e+06	6.71874e+06	2.11778e+06	7.86765e+06	1.2221e+06	7.89162e+06	1.31932e+06	0.889619	1.00305	0.886917	0.90557	0.550381	0.996358	0.9847
Q505F5	LRRC47	9.79166e+06	2.38796e+06	1.16886e+07	2.48007e+06	9.54016e+06	2.2632e+06	8.40941e+06	2.15182e+06	1.19373	0.881475	1.35424	1.1967	0.550381	0.983805	0.9847
Q6P1B1	XPNPEP1	1.40695e+07	3.26272e+06	1.58017e+07	3.8229e+06	1.29169e+07	2.83749e+06	1.2993e+07	2.80739e+06	1.12312	1.00589	1.11654	1.15289	0.550381	0.983805	0.9847
Q8VCB1	NDC1	5.39974e+06	3.10502e+06	5.55146e+06	1.916e+06	3.61512e+06	2.0292e+06	4.55655e+06	1.0928e+06	1.0281	1.26042	0.815681	1.34014	0.550381	0.983805	0.9847
Q925E7	PPP2R2D	1.09288e+07	6.75624e+06	7.82175e+06	4.20259e+06	1.77129e+07	8.83464e+06	1.08072e+07	4.21015e+06	0.715699	0.61013	1.17303	0.657453	0.550381	0.771755	0.9847
Q99ME2	WDR6	1.02437e+07	2.63981e+06	9.06252e+06	3.02003e+06	1.0164e+07	4.34755e+06	7.71722e+06	2.54e+06	0.884694	0.759273	1.16519	1.07969	0.550381	0.983805	0.9847
Q9R0B9	PLOD2	7.32914e+06	4.46428e+06	1.09179e+07	3.0614e+06	6.37938e+06	4.78863e+06	4.62668e+06	4.19753e+06	1.48966	0.725257	2.05397	1.65791	0.551064	0.996358	0.9847
Q91VC3	EIF4A3	2.67873e+07	4.70727e+06	2.94802e+07	1.10951e+07	2.77351e+07	9.24781e+06	2.5477e+07	7.66152e+06	1.10053	0.918585	1.19807	1.05742	0.551604	0.996358	0.9847
Q8C2Q3	RBM14	1.97097e+07	6.63144e+06	1.47767e+07	5.65244e+06	1.94102e+07	6.54945e+06	2.34109e+07	5.04945e+06	0.749719	1.20611	0.621601	0.80536	0.552358	0.995901	0.997128
P26638	SARS	2.79645e+07	968935	2.72653e+07	3.65146e+06	2.46301e+07	2.11002e+06	2.63008e+07	1.50371e+06	0.974997	1.06783	0.913066	1.08441	0.553082	0.996358	0.997128
P63328	PPP3CA	3.40884e+07	2.07312e+07	4.24366e+07	2.13305e+07	3.83416e+07	2.45443e+07	3.77941e+07	1.75502e+07	1.2449	0.985719	1.26293	1.00511	0.553082	0.983805	0.996887
Q8R1U1	COG4	9.12091e+06	9.31884e+06	4.51652e+06	4.40514e+06	2.0036e+06	494791	5.53463e+06	5.22236e+06	0.495183	2.76234	0.179262	1.8091	0.553082	0.983805	0.9847
Q924C1	XPO5	8.73802e+06	2.11786e+06	9.21157e+06	2.43811e+06	7.3491e+06	1.95955e+06	7.7153e+06	1.86682e+06	1.05419	1.04983	1.00416	1.19152	0.553358	0.996358	0.9847
Q61576	FKBP10	2.13904e+07	1.98529e+06	2.51394e+07	7.119e+06	2.78112e+07	4.65284e+06	2.78365e+07	5.80944e+06	1.17527	1.00091	1.1742	0.83615	0.553449	0.996358	0.9847
Q8BWY9	KIAA1524	4.98063e+06	1.04317e+06	3.68599e+06	862075	8.76505e+06	5.22607e+06	4.44425e+06	1.39624e+06	0.740066	0.507042	1.45958	0.6561	0.553592	0.983805	0.9847
Q8BH97	RCN3	3.56423e+07	5.25631e+06	3.47228e+07	3.84385e+06	3.00902e+07	4.54279e+06	3.02555e+07	4.71189e+06	0.974204	1.00549	0.968882	1.16603	0.559875	0.996358	0.997128
P19536	COX5B	3.11129e+07	1.81201e+06	3.22374e+07	6.18798e+06	3.10328e+07	4.98405e+06	3.28542e+07	8.52897e+06	1.03614	1.05869	0.978698	0.991599	0.560738	0.983805	0.997128
Q922Y1	UBXN1	1.58278e+07	3.6103e+06	1.62412e+07	6.50912e+06	1.64027e+07	8.89941e+06	1.36974e+07	6.66002e+06	1.02612	0.835069	1.22878	1.06542	0.560738	0.996358	0.999195
Q61496	DDX4	3.75168e+07	7.97073e+06	3.09712e+07	1.66679e+07	2.75966e+07	1.10165e+07	2.5523e+07	1.30447e+07	0.825527	0.924858	0.892599	1.28932	0.561399	0.996358	0.997128
Q91YW3	DNAJC3	1.03668e+07	4.81811e+06	1.1825e+07	4.86139e+06	8.49183e+06	4.92029e+06	8.88881e+06	4.79613e+06	1.14066	1.04675	1.08972	1.27681	0.561399	0.983805	0.997128
Q9Z1F9	UBA2	1.43354e+07	1.30414e+06	1.37043e+07	4.23778e+06	1.22225e+07	3.63643e+06	1.5071e+07	3.46633e+06	0.955971	1.23305	0.775287	1.02734	0.561399	0.996358	0.997128
Q9WTQ5	AKAP12	1.23437e+07	1.6828e+06	1.38284e+07	1.97264e+06	1.35551e+07	1.37772e+06	1.36338e+07	2.20337e+06	1.12028	1.0058	1.11382	0.962604	0.56489	0.996358	0.997128
Q9QYR6	MAP1A	1.46871e+07	5.39233e+06	1.30608e+07	7.99018e+06	1.48852e+07	4.87549e+06	1.54039e+07	4.28147e+06	0.88927	1.03485	0.859326	0.916105	0.56892	0.983805	0.997128
Q8BTM8	FLNA	4.3985e+07	1.69203e+06	4.51766e+07	2.41154e+06	4.97056e+07	3.47954e+06	4.8336e+07	2.12923e+06	1.02709	0.972445	1.05619	0.909426	0.0717316	0.983805	0.997128	Yes
P35550	FBL	3.03886e+07	2.742e+06	3.10385e+07	5.16536e+06	2.7283e+07	3.9975e+06	2.93654e+07	3.67177e+06	1.02139	1.07633	0.948956	1.08436	0.570074	0.994387	0.9847
Q9CR62	SLC25A11	1.09161e+07	1.36014e+06	9.59723e+06	2.45642e+06	1.17952e+07	2.64234e+06	1.49981e+07	6.8943e+06	0.87918	1.27155	0.691426	0.765613	0.570074	0.996358	0.9847
Q8VE88	FAM114A2	4.76745e+06	1.60331e+06	4.86e+06	1.94154e+06	3.95371e+06	1.20414e+06	4.59575e+06	1.90807e+06	1.01941	1.16239	0.876997	1.12609	0.570235	0.996358	0.98883
Q61735	CD47	2.04259e+07	6.13449e+06	1.62183e+07	5.90554e+06	1.37266e+07	2.92561e+06	1.45352e+07	6.75523e+06	0.794009	1.05891	0.749836	1.2966	0.570667	0.996358	0.999195
P53995	ANAPC1	5.79983e+06	1.6071e+06	5.94142e+06	2.79887e+06	5.49055e+06	1.73267e+06	5.94023e+06	1.42058e+06	1.02441	1.0819	0.946864	1.02716	0.574501	0.996619	0.999195
Q9CPN8	IGF2BP3	1.41534e+07	1.58652e+06	1.43182e+07	3.06716e+06	1.3423e+07	2.1643e+06	1.29315e+07	3.17456e+06	1.01164	0.963382	1.05009	1.08034	0.575587	0.996358	0.997128
Q8K297	COLGALT1	1.27359e+07	2.17557e+06	1.33269e+07	2.67515e+06	1.08479e+07	4.3892e+06	1.19816e+07	2.61129e+06	1.0464	1.10451	0.947391	1.14163	0.577115	0.996358	0.990416
Q9ERG0	LIMA1	1.49481e+07	3.46667e+06	1.50386e+07	2.96254e+06	1.75464e+07	3.62392e+06	1.97013e+07	4.62572e+06	1.00605	1.12281	0.896014	0.805062	0.579967	0.996358	0.9847
Q5DU37	ZFYVE26	1.60249e+07	4.46858e+06	1.6259e+07	7.14725e+06	1.31238e+07	4.37715e+06	1.38819e+07	4.27981e+06	1.01461	1.05776	0.959199	1.19545	0.58056	0.996358	0.997128
Q8BNI4	DERL2	9.60066e+06	953825	9.86814e+06	1.0995e+06	8.48674e+06	1.40049e+06	9.29211e+06	1.5393e+06	1.02786	1.0949	0.938772	1.09505	0.581524	0.996358	0.997128
Q9R0P5	DSTN	2.04063e+07	1.03509e+07	2.96195e+07	1.09932e+07	3.86656e+07	1.34482e+07	3.66977e+07	7.0202e+06	1.45149	0.949103	1.52933	0.663795	0.582984	0.996358	0.9847
P27601	GNA13	5.26334e+07	5.15907e+07	4.95463e+07	3.90265e+07	6.9375e+06	1.19075e+06	3.25396e+07	3.05005e+07	0.941347	4.69039	0.200697	2.58833	0.58397	0.983805	0.997128
Q6PB44	PTPN23	1.06229e+07	3.69427e+06	9.62229e+06	4.48384e+06	7.78024e+06	3.41251e+06	6.65967e+06	1.82976e+06	0.905809	0.855972	1.05822	1.40203	0.584726	0.996619	0.997128
P56873	SSSCA1	1.06968e+07	4.55912e+06	1.05149e+07	2.96362e+06	7.47392e+06	2.22719e+06	1.04086e+07	2.82928e+06	0.982991	1.39266	0.705838	1.18617	0.585978	0.996358	0.9847
Q9Z0N2	EIF2S3Y	2.85814e+07	7.12317e+06	2.67843e+07	4.21359e+06	2.01362e+07	4.52634e+06	2.16275e+07	3.753e+06	0.937126	1.07406	0.872505	1.32569	0.585978	0.983805	0.9847
P32921	WARS	2.00625e+07	2.8512e+06	1.59651e+07	5.18145e+06	1.87047e+07	5.07661e+06	1.75647e+07	4.97812e+06	0.79577	0.939049	0.847421	0.993332	0.588205	0.996358	0.997128
Q3UJB9	EDC4	1.00568e+07	1.67366e+06	8.77585e+06	2.5322e+06	7.70076e+06	1.94361e+06	9.32109e+06	2.86771e+06	0.872626	1.21041	0.720933	1.10638	0.591926	0.983805	0.9847
Q8C147	DOCK8	1.94625e+07	1.29064e+07	1.36948e+07	1.07517e+07	2.36893e+07	1.92415e+06	1.12349e+07	1.2861e+07	0.703649	0.474259	1.48368	0.949405	0.593398	0.983805	0.9847
P10518	ALAD	6.58748e+06	3.5911e+06	1.14183e+07	6.97267e+06	1.16074e+07	3.90453e+06	9.07309e+06	2.69897e+06	1.73333	0.781663	2.21749	0.870664	0.596767	0.996358	0.9847
O08602	RAET1A	9.57047e+06	1.7733e+06	1.16192e+07	124194	8.78714e+06	2.81478e+06	1.02379e+07	146706	1.21407	1.16509	1.04204	1.11378	0.597297	0.983805	0.9847
Q99KD5	UNC45A	4.17884e+06	2.52395e+06	3.41505e+06	2.84603e+06	1.44002e+07	1.79017e+07	1.0312e+07	1.26904e+07	0.817226	0.716098	1.14122	0.307293	0.597727	0.983805	0.9847
O08709	PRDX6	1.71437e+07	2.22879e+06	2.05934e+07	1.95671e+06	2.0796e+07	2.03378e+06	2.29985e+07	2.91791e+06	1.20122	1.10591	1.08618	0.861685	0.603056	0.983805	0.9847
Q8BH58	TIPRL	9.17908e+06	4.28434e+06	1.00004e+07	3.41785e+06	8.23383e+06	2.9183e+06	8.25058e+06	2.20596e+06	1.08948	1.00203	1.08727	1.16349	0.603056	0.996089	0.994531
Q9CQ62	DECR1	2.88003e+07	5.34134e+06	2.13254e+07	9.04707e+06	2.67682e+07	9.62219e+06	2.52921e+07	6.46428e+06	0.740456	0.944857	0.78367	0.96284	0.603056	0.983805	0.9847
P31786	DBI	4.35033e+07	1.82399e+07	5.28416e+07	1.74151e+07	6.15521e+07	2.04563e+07	6.27775e+07	2.95955e+07	1.21466	1.01991	1.19095	0.774915	0.603169	0.996358	0.9847
O08579	EMD	1.98059e+07	2.69374e+06	2.18193e+07	2.98435e+06	2.3927e+07	3.07512e+06	2.56847e+07	6.17491e+06	1.10166	1.07346	1.02627	0.839018	0.603653	0.996358	0.9847
O09117	SYPL1	1.35149e+07	590254	9.39334e+06	973730	1.49412e+07	1.64429e+06	1.22288e+07	654115	0.695035	0.818465	0.849193	0.843146	0.603653	0.983805	0.996887
O55022	PGRMC1	2.24323e+07	7.21314e+06	2.11332e+07	5.80606e+06	2.52402e+07	4.08999e+06	2.38701e+07	5.6995e+06	0.942088	0.945714	0.996165	0.887096	0.603653	0.996358	0.997128
O88967	YME1L1	6.78024e+07	9.18684e+07	7.80001e+07	9.9837e+07	2.094e+08	1.2013e+08	1.0149e+08	1.02261e+08	1.1504	0.484673	2.37356	0.468984	0.603653	0.983805	0.9847
P42208	41883	4.44962e+07	5.13667e+06	4.12778e+07	2.34758e+06	3.767e+07	7.32265e+06	4.26282e+07	6.75809e+06	0.927671	1.13162	0.819771	1.06819	0.603653	0.983805	0.997128
P61327	MAGOH	1.52983e+07	4.22976e+06	1.91287e+07	2.65705e+06	1.30594e+07	1.86946e+06	1.47705e+07	2.43686e+06	1.25038	1.13103	1.10552	1.23705	0.603653	0.983805	0.997128
P67778	PHB	2.66734e+07	2.0514e+06	3.36415e+07	9.57875e+06	3.32077e+07	7.63474e+06	3.14802e+07	8.97963e+06	1.26124	0.947978	1.33045	0.932398	0.603653	0.996358	0.9847
Q62018	CTR9	2.38103e+07	1.30858e+07	1.98767e+07	1.22825e+07	3.0108e+07	2.19629e+07	4.13689e+07	2.64636e+07	0.834793	1.37402	0.607556	0.611204	0.603653	0.983805	0.9847
Q62186	SSR4	3.74287e+07	1.15543e+07	2.80593e+07	1.11492e+07	3.2202e+07	1.50821e+07	3.40402e+07	9.21017e+06	0.749675	1.05708	0.709192	0.988615	0.603653	0.996358	0.997128
Q7TNV0	DEK	4.33426e+07	1.14334e+07	4.90222e+07	1.54688e+07	4.67148e+07	1.22663e+07	4.7765e+07	8.59192e+06	1.13104	1.02248	1.10617	0.977614	0.603653	0.996358	0.9847
Q8BLF1	NCEH1	4.84321e+06	472893	9.46355e+06	5.51325e+06	1.54941e+07	167057	2.13236e+07	1.2285e+07	1.95398	1.37624	1.4198	0.388584	0.603653	0.983805	0.9847
Q8BXA1	GOLIM4	3.61076e+06	3.75109e+06	5.41429e+06	3.3101e+06	1.78023e+06	1.0132e+06	3.44401e+06	5.07964e+06	1.49949	1.93459	0.775094	1.72753	0.603653	0.996358	0.997128
Q9CQX2	CYB5B	2.08421e+07	8.70562e+06	2.67404e+07	1.17946e+07	3.68087e+07	1.60817e+07	4.03399e+07	2.56976e+07	1.283	1.09593	1.17069	0.616765	0.603653	0.996358	0.997128
Q9CX56	PSMD8	2.44326e+07	3.2459e+06	2.12939e+07	5.7436e+06	2.74558e+07	2.96225e+06	2.33529e+07	5.09194e+06	0.871537	0.850565	1.02466	0.899975	0.603653	0.983805	0.997128
Q9Z0P4	PALM	7.65979e+06	2.05055e+06	7.52779e+06	2.10567e+06	1.44429e+07	9.5148e+06	9.3971e+06	5.25583e+06	0.982767	0.650636	1.51047	0.637062	0.603653	0.983805	0.9847
Q3UGR5	HDHD2	1.00053e+07	2.61094e+06	1.29651e+07	6.24792e+06	1.36824e+07	4.74604e+06	1.37181e+07	5.1045e+06	1.29583	1.00261	1.29245	0.83832	0.604811	0.983805	0.9847
Q9JL35	HMGN5	1.98305e+07	2.07718e+06	1.63617e+07	6.45929e+06	2.61439e+07	5.17259e+06	2.13619e+07	9.48556e+06	0.825077	0.817088	1.00978	0.761846	0.605142	0.994308	0.9847
Q6PGB6	NAA50	4.35319e+06	1.43593e+06	5.64985e+06	2.51617e+06	5.48638e+06	2.02745e+06	6.6197e+06	2.68656e+06	1.29786	1.20657	1.07567	0.826282	0.605477	0.996358	0.997128
Q3U2P1	SEC24A	4.91617e+06	1.82777e+06	5.56497e+06	3.01775e+06	5.0457e+06	3.12084e+06	2.74392e+06	1.5841e+06	1.13197	0.543814	2.08154	1.34553	0.607166	0.996358	0.9847
Q922K7	NOP2	1.89625e+07	2.32299e+06	1.8086e+07	2.64498e+06	1.47687e+07	5.13446e+06	1.45023e+07	2.09368e+06	0.953777	0.981967	0.971293	1.26571	0.607938	0.996358	0.997323
Q9D3D9	ATP5D	9.38232e+07	2.42028e+07	8.18364e+07	2.00923e+07	9.1416e+07	1.38096e+07	9.3886e+07	1.27355e+07	0.872241	1.02702	0.849293	0.947964	0.608158	0.983805	0.9847
Q6PB66	LRPPRC	1.3925e+07	736095	1.45823e+07	2.16646e+06	1.479e+07	2.94174e+06	1.39706e+07	1.6218e+06	1.0472	0.944601	1.10862	0.991189	0.609567	0.988047	0.9847
Q8BRT1-5	CLASP2	4.55953e+06	1.46304e+06	6.30077e+06	2.4264e+06	3.71502e+06	2.10853e+06	4.49686e+06	1.67467e+06	1.38189	1.21045	1.14163	1.32251	0.609567	0.983805	0.9847
Q8K183	PDXK	7.54941e+06	3.15159e+06	6.49891e+06	3.27834e+06	6.66019e+06	2.31639e+06	5.66468e+06	1.34379e+06	0.860851	0.850529	1.01214	1.13984	0.609991	0.988047	0.999195
P62849	RPS24	3.92631e+07	6.5841e+06	4.14922e+07	1.03208e+07	3.80207e+07	8.01066e+06	3.98613e+07	1.47948e+06	1.05677	1.04841	1.00798	1.03689	0.610371	0.996358	0.999195
Q6P2K6	PPP4R3A	2.63866e+07	1.78351e+07	1.11952e+07	1.44939e+07	3.09246e+06	414890	3.23186e+06	1.79779e+06	0.424276	1.04508	0.405976	5.94242	0.610371	0.996358	0.997128
P54728	RAD23B	1.73704e+07	6.29048e+06	2.038e+07	4.48647e+06	2.40635e+07	2.23199e+06	1.85087e+07	1.81324e+06	1.17326	0.76916	1.52538	0.886738	0.61354	0.983805	0.9847
Q5U458	DNAJC11	7.68682e+06	2.38988e+06	8.68252e+06	3.35339e+06	6.99776e+06	2.43813e+06	4.39867e+06	1.57811e+06	1.12953	0.628582	1.79695	1.43636	0.61354	0.995901	0.9847
Q8CJG0	AGO2	8.19659e+06	4.47449e+06	9.64607e+06	5.4059e+06	1.07865e+07	7.79198e+06	7.17472e+06	1.24035e+06	1.17684	0.665157	1.76927	0.993399	0.614782	0.996358	0.9847
P28656	NAP1L1	4.50344e+07	1.12615e+07	3.77836e+07	1.20619e+07	3.4477e+07	9.29431e+06	3.53802e+07	7.30091e+06	0.838994	1.0262	0.817578	1.18553	0.6153	0.996358	0.997128
Q9EQQ2	YIPF5	5.86847e+06	1.08831e+06	7.86653e+06	1.8164e+06	5.49094e+06	1.25789e+06	5.78622e+06	2.12306e+06	1.34047	1.05378	1.27207	1.21795	0.6153	0.983805	0.996887
D3Z7P3	GLS	1.0132e+07	1.61917e+06	1.1865e+07	2.68949e+06	9.7774e+06	3.25349e+06	1.04956e+07	2.8885e+06	1.17104	1.07346	1.0909	1.08504	0.615618	0.996089	0.999615
Q6ZWX6	EIF2S1	2.29447e+07	5.48767e+06	2.63348e+07	4.35136e+06	2.64408e+07	2.86754e+06	2.70217e+07	5.45091e+06	1.14775	1.02197	1.12308	0.921757	0.615618	0.983805	0.9847
Q9WTM5	RUVBL2	2.35448e+07	7.82996e+06	1.83201e+07	6.57213e+06	2.46053e+07	6.631e+06	1.96156e+07	8.58146e+06	0.778097	0.797212	0.976022	0.946723	0.615618	0.983805	0.9847
Q8BYA0	TBCD	4.06243e+06	2.53782e+06	5.70638e+06	4.37102e+06	6.69012e+06	5.40294e+06	2.02268e+06	2.8006e+06	1.40467	0.302338	4.64604	1.1212	0.61739	0.996358	0.9847
P09405	NCL	6.1989e+07	6.62846e+06	6.63482e+07	1.06115e+07	6.32031e+07	8.07462e+06	6.62404e+07	1.54615e+07	1.07032	1.04806	1.02124	0.991454	0.61783	0.996358	0.997128
P70399	TP53BP1	4.60334e+06	4.06838e+06	5.30913e+06	3.68095e+06	3.49036e+06	3.41364e+06	1.73546e+06	1.45815e+06	1.15332	0.497215	2.31956	1.89683	0.61783	0.983805	0.997128
Q99K48	NONO	2.24763e+07	6.89369e+06	2.36945e+07	6.01168e+06	1.93367e+07	2.00888e+06	2.30976e+07	6.80463e+06	1.0542	1.19449	0.882551	1.08806	0.61783	0.983805	0.996887
Q9QWV9	CCNT1	9.3273e+06	8.09958e+06	1.11449e+07	1.35012e+07	1.52984e+07	5.4465e+06	1.66321e+07	3.62042e+06	1.19487	1.08718	1.09905	0.641148	0.61783	0.988383	0.9847
P14094	ATP1B1	1.95857e+07	3.04614e+06	2.15287e+07	4.44874e+06	2.21754e+07	2.81638e+06	2.22099e+07	5.60015e+06	1.09921	1.00155	1.0975	0.926305	0.618179	0.983805	0.9847
P18242	CTSD	2.49397e+07	2.80061e+06	2.24787e+07	5.50397e+06	2.91555e+07	3.77483e+06	2.68072e+07	3.88145e+06	0.901319	0.919457	0.980273	0.847323	0.61942	0.983805	0.997128
Q9CQX8	MRPS36	2.48402e+07	1.67012e+06	2.58052e+07	1.6246e+06	1.6253e+07	9.26806e+06	2.45189e+07	1.86265e+06	1.03885	1.50858	0.688626	1.24217	0.620534	0.988047	0.9847
G5E8K5	ANK3	4.77137e+06	3.33171e+06	8.11828e+06	4.94833e+06	1.53249e+07	5.06036e+06	4.18035e+06	4.19661e+06	1.70146	0.272781	6.23743	0.660829	0.620572	0.983805	0.803901
P12367	PRKAR2A	8.48025e+06	3.08058e+06	1.02894e+07	5.03334e+06	9.53474e+06	3.34525e+06	1.06958e+07	3.87615e+06	1.21334	1.12177	1.08163	0.92779	0.620572	0.987756	0.999195
P51912	SLC1A5	1.08683e+07	3.65211e+06	1.28765e+07	3.95636e+06	1.21715e+07	3.09734e+06	1.10559e+07	1.48274e+06	1.18478	0.908343	1.30433	1.02228	0.620572	0.996428	0.997128
Q64378	FKBP5	9.95809e+06	3.24449e+06	5.86635e+06	5.43957e+06	9.5967e+06	4.16326e+06	8.16028e+06	3.34195e+06	0.589104	0.850322	0.692801	0.891167	0.620572	0.996358	0.9847
P62874	GNB1	2.64876e+07	1.71647e+06	2.70902e+07	6.92613e+06	2.72364e+07	4.71913e+06	2.78987e+07	4.94453e+06	1.02275	1.02432	0.998469	0.971756	0.621777	0.983805	0.9847
P14733	LMNB1	2.32169e+07	1.43513e+06	2.70785e+07	2.01968e+06	2.63184e+07	2.56283e+06	2.67649e+07	2.74697e+06	1.16632	1.01696	1.14687	0.94748	0.623836	0.983805	0.996887
Q9Z1B5	MAD2L1	1.35356e+07	1.12263e+07	1.64756e+07	6.39605e+06	7.72577e+06	5.69737e+06	9.46355e+06	4.64333e+06	1.2172	1.22493	0.993686	1.74592	0.626202	0.996358	0.997128
Q8BH43	WASF2	1.44468e+07	5.37771e+06	9.91893e+06	5.4171e+06	7.95733e+06	2.68282e+06	6.9848e+06	2.48471e+06	0.686583	0.877781	0.78218	1.63067	0.626257	0.996358	0.997128
Q8VHE0	SEC63	8.8759e+06	2.44277e+06	9.93116e+06	2.67422e+06	9.25901e+06	2.56206e+06	8.14391e+06	4.18462e+06	1.11889	0.879566	1.27209	1.08068	0.626257	0.996358	0.997128
Q80UM7	MOGS	8.62041e+06	2.12998e+06	9.8628e+06	3.20702e+06	7.27831e+06	3.95137e+06	8.10264e+06	3.3783e+06	1.14412	1.11326	1.02772	1.2017	0.62658	0.983805	0.997128
Q9JHI7	EXOSC9	1.58554e+07	1.55707e+06	1.69541e+07	2.10274e+06	1.47378e+07	771678	1.60138e+07	1.38541e+06	1.06929	1.08658	0.984088	1.06692	0.627251	0.983805	0.997128
P52431	POLD1	5.8871e+06	1.65008e+06	5.28534e+06	2.05271e+06	3.73625e+06	887326	4.32586e+06	1.69989e+06	0.897784	1.15781	0.775417	1.38579	0.627257	0.983805	0.997128
Q9WVH4	FOXO3	185708		238559		771329				1.28459			0.550046				Yes
P63276	RPS17	2.34333e+07	5.68067e+06	2.88318e+07	8.04901e+06	2.74833e+07	5.86434e+06	2.66477e+07	5.30789e+06	1.23038	0.969595	1.26896	0.96553	0.631582	0.983805	0.997128
Q99JB2	STOML2	1.86926e+07	2.54816e+06	1.55128e+07	5.08873e+06	2.00215e+07	3.18019e+06	2.09349e+07	2.37059e+06	0.829887	1.04562	0.793681	0.835167	0.631582	0.983805	0.9847
Q99M31	HSPA14	9.89509e+06	3.11364e+06	7.50197e+06	4.21128e+06	6.75775e+06	2.4495e+06	8.02865e+06	2.85895e+06	0.758151	1.18807	0.638139	1.17656	0.631582	0.996619	0.999195
Q9R0U0	SRSF10	2.09009e+07	6.15929e+06	2.23559e+07	8.42227e+06	2.07603e+07	9.42852e+06	2.46041e+07	6.46441e+06	1.06961	1.18515	0.902512	0.953541	0.631582	0.983805	0.9847
Q9EQH3	VPS35	1.35666e+07	3.88491e+06	1.44107e+07	4.17037e+06	1.46351e+07	2.26162e+06	1.45011e+07	3.98915e+06	1.06222	0.990848	1.07203	0.960222	0.632154	0.996358	0.997128
Q9CWP6	MOSPD2	2.85123e+06	523468	2.13274e+06	2.04833e+06	4.06571e+06	537583	2.54211e+06	1.27893e+06	0.748008	0.625257	1.19632	0.754253	0.632915	0.983805	0.997128
Q64727	VCL	3.46425e+07	2.62274e+06	3.78586e+07	4.78252e+06	3.87301e+07	2.48292e+06	3.75663e+07	5.4832e+06	1.09284	0.969951	1.12669	0.950255	0.633909	0.983805	0.9847
Q6DFV1	NCAPG2	4.00301e+06	1.86394e+06	4.06101e+06	1.86538e+06	4.99529e+06	2.21147e+06	3.46358e+06	1.20745e+06	1.01449	0.693369	1.46313	0.953321	0.633909	0.983805	0.997128
Q80XI4	PIP4K2B	8.98853e+06	1.6266e+06	6.20975e+06	3.10987e+06	6.79044e+06	2.31009e+06	5.29251e+06	2.90018e+06	0.690852	0.779406	0.886382	1.25783	0.633909	0.983805	0.997128
Q9DBG9	TAX1BP3	3.35376e+07	7.37035e+06	3.39009e+07	7.62558e+06	3.06556e+07	8.66854e+06	2.5174e+07	7.00663e+06	1.01083	0.821187	1.23094	1.20793	0.633909	0.988047	0.999195
P11031	SUB1	6.90307e+06	3.48163e+06	9.71814e+06	1.94002e+06	1.09173e+07	5.39795e+06	1.25988e+07	1.20127e+06	1.4078	1.15402	1.21991	0.706801	0.635473	0.983805	0.9847
P17665	COX7C	2.55307e+07	4.92191e+06	3.26274e+07	1.45815e+07	3.09304e+07	1.0896e+07	2.55077e+07	3.45126e+06	1.27797	0.82468	1.54966	1.03048	0.635473	0.996358	0.9847
P17742	PPIA	2.65575e+08	8.77702e+07	3.41249e+08	6.42967e+07	3.95993e+08	1.17413e+08	3.91026e+08	1.35945e+08	1.28495	0.987456	1.30127	0.771041	0.635473	0.996619	0.9847
P28740	KIF2A	8.25995e+06	1.88305e+06	6.97715e+06	1.44783e+06	8.29404e+06	829529	7.24644e+06	1.64497e+06	0.844697	0.873693	0.966812	0.980478	0.635473	0.994467	0.9847
P46061	RANGAP1	1.05088e+07	2.77691e+06	1.10732e+07	2.44091e+06	9.54844e+06	1.85246e+06	1.08855e+07	2.31722e+06	1.05371	1.14003	0.92428	1.05618	0.635473	0.988047	0.9847
P52503	NDUFS6	1.04262e+07	1.69127e+06	1.27473e+07	4.13854e+06	1.36795e+07	2.41866e+06	1.36573e+07	3.15316e+06	1.22262	0.998377	1.2246	0.847705	0.635473	0.996358	0.9847
P62806	HIST1H4A	5.2058e+07	1.27912e+07	5.6041e+07	1.24034e+07	5.93392e+07	9.42307e+06	6.12087e+07	1.27654e+07	1.07651	1.0315	1.04363	0.896731	0.635473	0.996358	0.997128
P62806	HIST1H4B	5.2058e+07	1.27912e+07	5.6041e+07	1.24034e+07	5.93392e+07	9.42307e+06	6.12087e+07	1.27654e+07	1.07651	1.0315	1.04363	0.896731	0.635473	0.996358	0.997128
P62806	HIST1H4C	5.2058e+07	1.27912e+07	5.6041e+07	1.24034e+07	5.93392e+07	9.42307e+06	6.12087e+07	1.27654e+07	1.07651	1.0315	1.04363	0.896731	0.635473	0.996358	0.997128
P62806	HIST1H4D	5.2058e+07	1.27912e+07	5.6041e+07	1.24034e+07	5.93392e+07	9.42307e+06	6.12087e+07	1.27654e+07	1.07651	1.0315	1.04363	0.896731	0.635473	0.996358	0.997128
P62806	HIST1H4F	5.2058e+07	1.27912e+07	5.6041e+07	1.24034e+07	5.93392e+07	9.42307e+06	6.12087e+07	1.27654e+07	1.07651	1.0315	1.04363	0.896731	0.635473	0.996358	0.997128
P62806	HIST1H4H	5.2058e+07	1.27912e+07	5.6041e+07	1.24034e+07	5.93392e+07	9.42307e+06	6.12087e+07	1.27654e+07	1.07651	1.0315	1.04363	0.896731	0.635473	0.996358	0.997128
P62806	HIST1H4I	5.2058e+07	1.27912e+07	5.6041e+07	1.24034e+07	5.93392e+07	9.42307e+06	6.12087e+07	1.27654e+07	1.07651	1.0315	1.04363	0.896731	0.635473	0.996358	0.997128
P62806	HIST1H4J	5.2058e+07	1.27912e+07	5.6041e+07	1.24034e+07	5.93392e+07	9.42307e+06	6.12087e+07	1.27654e+07	1.07651	1.0315	1.04363	0.896731	0.635473	0.996358	0.997128
P62806	HIST1H4K	5.2058e+07	1.27912e+07	5.6041e+07	1.24034e+07	5.93392e+07	9.42307e+06	6.12087e+07	1.27654e+07	1.07651	1.0315	1.04363	0.896731	0.635473	0.996358	0.997128
P62806	HIST1H4M	5.2058e+07	1.27912e+07	5.6041e+07	1.24034e+07	5.93392e+07	9.42307e+06	6.12087e+07	1.27654e+07	1.07651	1.0315	1.04363	0.896731	0.635473	0.996358	0.997128
P62806	HIST2H4A	5.2058e+07	1.27912e+07	5.6041e+07	1.24034e+07	5.93392e+07	9.42307e+06	6.12087e+07	1.27654e+07	1.07651	1.0315	1.04363	0.896731	0.635473	0.996358	0.997128
P62806	HIST4H4	5.2058e+07	1.27912e+07	5.6041e+07	1.24034e+07	5.93392e+07	9.42307e+06	6.12087e+07	1.27654e+07	1.07651	1.0315	1.04363	0.896731	0.635473	0.996358	0.997128
P62827	RAN	5.70005e+07	1.52798e+07	7.00113e+07	2.04519e+07	6.5142e+07	1.33238e+07	7.05544e+07	2.52624e+07	1.22826	1.08309	1.13404	0.936	0.635473	0.988047	0.9847
Q64362	AKTIP	2.92707e+06	1.43682e+06	2.59902e+06	1.52672e+06	2.07973e+06	1.15576e+06	3.32303e+06	2.05236e+06	0.887925	1.59782	0.55571	1.02283	0.635473	0.996358	0.9847
Q8BKX6	SMG1	5.85099e+06	1.91128e+06	4.56463e+06	3.20742e+06	6.95987e+06	4.29687e+06	5.44608e+06	485390	0.780146	0.782497	0.996995	0.839566	0.635473	0.996358	0.9847
Q8BWY3	ETF1	1.84977e+07	7.24162e+06	1.90743e+07	7.81552e+06	2.02909e+07	8.34779e+06	1.62133e+07	5.69588e+06	1.03117	0.799044	1.29051	1.02925	0.635473	0.996358	0.997128
Q8CD10	MICU2	1.32837e+07	9.70541e+06	9.2441e+06	7.42446e+06	6.94338e+06	3.47456e+06	1.54089e+07	9.48264e+06	0.695895	2.21922	0.313577	1.00786	0.635473	0.996358	0.9847
Q91VI7	RNH1	2.17478e+07	3.2305e+06	2.3506e+07	4.83163e+06	2.09821e+07	3.47171e+06	2.33993e+07	4.60776e+06	1.08085	1.11521	0.969188	1.01966	0.635473	0.996358	0.997323
Q91XE4	ACY3	1.78771e+07	4.91457e+06	1.88858e+07	1.49878e+07	3.46021e+06	1.3617e+06	6.21298e+06	2.03747e+06	1.05642	1.79555	0.588356	3.80049	0.635473	0.996358	0.997128
Q91YD9	WASL	9.4935e+06	5.53349e+06	1.00797e+07	5.13762e+06	7.06963e+06	4.29048e+06	7.27944e+06	3.63362e+06	1.06174	1.02968	1.03114	1.36407	0.635473	0.983805	0.999195
Q921M7	FAM49B	9.58485e+06	1.7059e+06	8.84949e+06	4.74618e+06	1.24631e+07	3.99063e+06	1.00202e+07	2.93788e+06	0.923279	0.803988	1.14837	0.819911	0.635473	0.984195	0.9847
Q99LD4	GPS1	1.47308e+07	4.68113e+06	1.30163e+07	5.03693e+06	9.15162e+06	3.91336e+06	1.0386e+07	1.78004e+06	0.883611	1.13488	0.778595	1.42019	0.635473	0.996358	0.997128
Q9CR67	TMEM33	8.74787e+06	4.00451e+06	8.37531e+06	4.24793e+06	1.06842e+07	3.07136e+06	6.79148e+06	2.76573e+06	0.957411	0.635654	1.50618	0.979827	0.635473	0.996358	0.9847
Q9CXY6	ILF2	2.21266e+07	2.54318e+06	2.06541e+07	3.0634e+06	1.93165e+07	2.26147e+06	2.09706e+07	2.49121e+06	0.933449	1.08563	0.859822	1.0619	0.635473	0.996358	0.9847
Q9D8T2	GSDMDC1	7.13933e+06	5.59933e+06	5.83755e+06	3.49498e+06	3.02649e+06	2.10793e+06	6.52286e+06	3.17055e+06	0.81766	2.15526	0.379379	1.35893	0.635473	0.984195	0.997128
Q9JIK5	DDX21	1.92258e+07	743268	2.05544e+07	2.02235e+06	1.89277e+07	2.22676e+06	2.05547e+07	3.13632e+06	1.0691	1.08596	0.984483	1.00754	0.635473	0.996358	0.9847
Q9R1P0	PSMA4	2.10732e+07	6.07933e+06	1.61005e+07	4.91582e+06	1.56501e+07	7.82084e+06	1.81832e+07	8.31071e+06	0.764025	1.16186	0.65759	1.09873	0.635473	0.984946	0.9847
Q9Z0R9	FADS2	7.84578e+06	1.46033e+06	7.21209e+06	1.07376e+06	6.40749e+06	820847	6.90661e+06	1.46512e+06	0.919232	1.0779	0.852803	1.13097	0.635473	0.996358	0.9847
P56394	COX17	1.51932e+07	5.64986e+06	2.17575e+07	6.46866e+06	2.24136e+07	4.41106e+06	2.32631e+07	7.14132e+06	1.43205	1.03791	1.37975	0.808962	0.636788	0.983805	0.9847
O35658	C1QBP	4.55037e+07	6.28614e+06	4.60562e+07	7.84936e+06	4.74625e+07	8.98645e+06	4.7009e+07	5.4708e+06	1.01214	0.990444	1.02191	0.96918	0.637392	0.996358	0.9847
D0QMC3	MNDAL	6.92737e+06	7.98931e+06	8.59047e+06	5.38778e+06	7.13845e+06	1.833e+06	7.86616e+06	3.31961e+06	1.24008	1.10194	1.12535	1.0342	0.63811	0.996358	0.998782
P62751	RPL23A	3.91578e+07	6.09393e+06	4.85904e+07	6.54142e+06	3.71927e+07	5.39409e+06	4.28823e+07	6.3699e+06	1.24089	1.15298	1.07625	1.09583	0.638718	0.983805	0.9847
Q9Z0H1	WDR46	4.37091e+06	2.81624e+06	4.72869e+06	732379	4.81935e+06	4.24684e+06	1.64154e+07	9.65148e+06	1.08186	3.40616	0.317618	0.428523	0.639205	0.995901	0.997128
Q9Z2I9	SUCLA2	1.71555e+07	1.7328e+06	1.78759e+07	3.07965e+06	1.68815e+07	2.83591e+06	1.76085e+07	2.55484e+06	1.04199	1.04307	0.99897	1.0157	0.639521	0.988047	0.9847
Q9CW03	SMC3	1.13108e+07	1.52771e+06	1.22658e+07	2.36805e+06	9.87365e+06	1.46464e+06	1.0608e+07	1.06798e+06	1.08443	1.07437	1.00936	1.15111	0.641309	0.996358	0.9847
Q9Z0J0	NPC2	4.64477e+07	7.65078e+06	4.46171e+07	8.59202e+06	4.96044e+07	1.12718e+07	5.58506e+07	8.75345e+06	0.960588	1.12592	0.853159	0.863541	0.642505	0.996358	0.998494
P17809	SLC2A1	7.32415e+06	1.96817e+06	7.73848e+06	1.66477e+06	1.10612e+07	3.76281e+06	8.79958e+06	1.34101e+06	1.05657	0.795535	1.32813	0.75841	0.643886	0.983805	0.999195
Q920B9	SUPT16H	6.43086e+06	2.02196e+06	1.01529e+07	3.88794e+06	9.45377e+06	3.62419e+06	9.95363e+06	2.27944e+06	1.57877	1.05287	1.49949	0.854507	0.644051	0.996358	0.997128
P97315	CSRP1	3.56931e+07	7.52638e+06	4.34282e+07	9.33759e+06	5.14866e+07	8.51606e+06	4.53426e+07	1.12874e+07	1.21671	0.880668	1.38158	0.817122	0.645147	0.996358	0.997128
P24547	IMPDH2	3.13484e+07	4.68558e+06	2.82123e+07	4.99917e+06	3.33377e+07	5.13382e+06	3.52734e+07	4.51699e+06	0.899962	1.05807	0.850573	0.868091	0.646396	0.983805	0.9847
A2AAY5	SH3PXD2B	9.59045e+06	3.29832e+06	1.12313e+07	2.93465e+06	1.17689e+07	2.07229e+06	1.25368e+07	3.65627e+06	1.17109	1.06525	1.09935	0.85666	0.646796	0.988047	0.997128
O88207	COL5A1	1.86824e+07	1.80129e+06	2.00061e+07	2.60065e+06	1.67491e+07	2.73915e+06	1.81884e+07	1.68015e+06	1.07085	1.08594	0.986109	1.10736	0.646796	0.983805	0.997128
P19157	GSTP1	5.88783e+07	7.35315e+06	7.32231e+07	1.68719e+07	6.54368e+07	2.53051e+07	6.15325e+07	1.70358e+07	1.24363	0.940335	1.32254	1.04042	0.646796	0.983805	0.9847
Q2NL51	GSK3A	9.2206e+06	6.09624e+06	9.84584e+06	1.66768e+06	9.93594e+06	2.39864e+06	6.2718e+06	4.12883e+06	1.06781	0.631223	1.69165	1.17638	0.952552	0.996358	0.997323	Yes
Q3U186	RARS2	3.60809e+06	1.7379e+06	4.13277e+06	918213	2.5285e+06	1.45632e+06	2.58444e+06	1.23039e+06	1.14542	1.02212	1.12063	1.51397	0.646951	0.996358	0.997128
Q64523	HIST2H2AC	2.6221e+08	3.4465e+07	2.86518e+08	3.41696e+07	2.39297e+08	3.5636e+07	2.70101e+08	2.76934e+07	1.0927	1.12873	0.968081	1.07721	0.646951	0.983805	0.9847
Q9Z172	SUMO3	1.02713e+08	7.54057e+07	1.33962e+08	1.22881e+08	1.8016e+08	1.50699e+08	9.36759e+07	7.9004e+07	1.30424	0.519959	2.50835	0.864293	0.653483	0.996358	0.997128
P54775	PSMC4	2.08735e+07	4.94428e+06	2.15025e+07	2.09749e+06	2.27937e+07	2.79822e+06	2.41153e+07	5.53116e+06	1.03013	1.05798	0.973679	0.903368	0.653507	0.996358	0.9847
P14685	PSMD3	2.41271e+07	2.23754e+06	2.16045e+07	3.6197e+06	2.11516e+07	3.27943e+06	2.30714e+07	2.17558e+06	0.895448	1.09077	0.820935	1.03411	0.65351	0.983805	0.9847
P27699-10	CREM	1.56124e+07	708268	1.7652e+07	1.82599e+06	1.40642e+07	2.23549e+06	1.39624e+07	2.34646e+06	1.13064	0.992762	1.13888	1.18688	0.65351
P70441	SLC9A3R1	1.11443e+07	6.80468e+06	9.62811e+06	9.3469e+06	7.81503e+06	6.50386e+06	8.25367e+06	7.14644e+06	0.863951	1.05613	0.818037	1.29272	0.65351	0.983805	0.997128
Q9ES74	NEK7	1.36071e+07	5.74403e+06	1.69132e+07	6.45499e+06	9.12802e+06	1.11967e+07	7.5019e+06	3.24046e+06	1.24297	0.821853	1.5124	1.83526	0.65351	0.996089	0.9847
A2AAJ9	OBSCN	1.16698e+07	2.15057e+06	8.84699e+06	3.43062e+06	1.02087e+07	4.10149e+06	1.12601e+07	1.08596e+06	0.758107	1.10299	0.687323	0.955656	0.654164	0.996358	0.997128
Q3UYV9	NCBP1	5.6816e+06	2.50335e+06	6.25755e+06	1.58904e+06	6.43156e+06	1.69875e+06	5.21714e+06	977945	1.10137	0.811178	1.35774	1.02494	0.654164	0.983805	0.9847
A6H8H2	DENND4C	6.61736e+06	3.92597e+06	4.21795e+06	3.08943e+06	1.76079e+06	486184	3.05736e+06	1.51644e+06	0.637406	1.73636	0.367093	2.24885	0.654323	0.996358	0.999195
O88543	COPS3	1.81381e+07	3.25104e+06	1.98375e+07	4.51402e+06	1.90694e+07	3.31756e+06	1.94344e+07	4.53574e+06	1.09369	1.01914	1.07315	0.986281	0.654323	0.996358	0.997128
P07607	TYMS	1.1015e+07	5.75721e+06	9.07077e+06	4.65844e+06	1.40016e+07	3.57815e+06	1.02148e+07	1.40843e+06	0.823491	0.729547	1.12877	0.829431	0.654323	0.983805	0.9847
Q3UE37	UBE2Z	1.52482e+07	2.34031e+06	1.65355e+07	3.26369e+06	1.39009e+07	3.15657e+06	1.31606e+07	3.76606e+06	1.08442	0.946745	1.14542	1.1745	0.654323	0.996358	0.997128
Q8BL66	EEA1	7.4418e+06	2.75661e+06	7.56151e+06	963736	5.57623e+06	1.48367e+06	6.11422e+06	1.80714e+06	1.01609	1.09648	0.926681	1.28338	0.654323	0.996358	0.9847
Q9R0N0	GALK1	2.03631e+07	2.36441e+06	2.24093e+07	5.32275e+06	2.11401e+07	4.14028e+06	2.20458e+07	5.00483e+06	1.10049	1.04284	1.05528	0.990424	0.654323	0.996619	0.9847
Q8BJS4	SUN2	1.28771e+07	834583	1.28457e+07	1.1523e+06	1.20752e+07	1.18858e+06	1.24106e+07	984607	0.997564	1.02777	0.97061	1.05052	0.655905	0.996358	0.997128
Q9Z0U1	TJP2	7.4387e+06	5.58418e+06	4.01702e+06	2.19684e+06	3.87206e+06	3.19477e+06	5.5563e+06	4.40766e+06	0.540017	1.43497	0.376326	1.21503	0.655905	0.984195	0.9847
Q9EQP2	EHD4	2.18855e+07	6.62674e+06	1.75579e+07	4.96906e+06	1.71613e+07	3.36542e+06	1.84897e+07	6.3004e+06	0.802263	1.07741	0.744622	1.10638	0.656356	0.996358	0.997128
Q3U1J4	DDB1	1.81558e+07	2.47481e+06	1.84597e+07	4.16851e+06	1.80124e+07	3.20591e+06	1.45709e+07	2.24813e+06	1.01674	0.808935	1.25689	1.12375	0.658252	0.983805	0.9847
O35730	RING1	1.03602e+07	4.26648e+06	9.92453e+06	2.42031e+06	1.25006e+07	3.48723e+06	1.3091e+07	4.18501e+06	0.957948	1.04724	0.91474	0.792632	0.658294	0.983805	0.9847
P28667	MARCKSL1	8.93404e+06	1.80033e+06	9.95056e+06	602665	1.04744e+07	1.49228e+06	1.04578e+07	2.1336e+06	1.11378	0.998413	1.11555	0.902178	0.658294	0.996358	0.997128
P97379	G3BP2	1.4865e+07	3.65915e+06	1.50943e+07	2.55506e+06	1.91497e+07	4.8682e+06	1.76715e+07	3.03603e+06	1.01542	0.922808	1.10036	0.813645	0.658294	0.983805	0.997128
Q6ZQ08	CNOT1	5.38767e+06	921816	5.27337e+06	2.19837e+06	5.16767e+06	875363	4.62176e+06	1.07694e+06	0.978786	0.894361	1.0944	1.08904	0.658294	0.996358	0.985558
Q923D5	WBP11	8.9452e+06	1.8516e+06	1.02082e+07	2.65727e+06	8.65671e+06	1.70662e+06	1.03183e+07	1.92562e+06	1.1412	1.19194	0.957426	1.0094	0.658545	0.983805	0.997323
Q9CWS0	DDAH1	1.71377e+07	1.98358e+06	1.84338e+07	3.59982e+06	2.16381e+07	4.48554e+06	2.23296e+07	5.29837e+06	1.07563	1.03196	1.04232	0.809037	0.659652	0.996358	0.9847
P37889-2	FBLN2	3.43263e+07	4.0131e+06	3.60678e+07	4.11557e+06	3.41658e+07	4.1581e+06	3.68695e+07	4.53377e+06	1.05073	1.07913	0.973683	0.990973	0.660998	0.996358	0.997128
Q9CYL5	GLIPR2	2.05293e+07	8.74745e+06	2.46575e+07	3.68876e+06	2.67037e+07	5.47124e+06	2.68957e+07	2.90898e+06	1.20109	1.00719	1.19252	0.843047	0.660998	0.994387	0.9847
P31324	PRKAR2B	1.18125e+07	3.74958e+06	9.8208e+06	4.46151e+06	1.47319e+07	2.26331e+06	1.39331e+07	5.00903e+06	0.83139	0.945782	0.87905	0.754694	0.663915	0.995901	0.997128
P62334	PSMC6	2.7523e+07	4.87428e+06	2.92535e+07	4.32936e+06	2.71185e+07	3.87923e+06	2.83955e+07	3.94801e+06	1.06287	1.04709	1.01507	1.02274	0.663915	0.996619	0.997128
Q9CXT8	PMPCB	8.86811e+06	2.28068e+06	9.97019e+06	4.35513e+06	7.02925e+06	2.45076e+06	9.49191e+06	4.23095e+06	1.12427	1.35035	0.832583	1.14025	0.663915	0.996358	0.9847
Q8BH57	WDR48	8.73781e+06	2.94505e+06	7.70139e+06	4.07302e+06	5.42124e+06	2.65597e+06	7.05175e+06	4.25232e+06	0.881386	1.30076	0.677592	1.31798	0.664043	0.996358	0.9847
P83870	PHF5A	1.69469e+07	1.7169e+06	2.03335e+07	4.55677e+06	1.49448e+07	2.79759e+06	1.41434e+07	4.04146e+06	1.19984	0.946378	1.26782	1.28163	0.665663	0.983805	0.9847
Q9JII6	AKR1A1	1.9161e+07	1.53337e+06	2.15149e+07	4.39695e+06	2.36274e+07	5.69692e+06	2.17783e+07	2.7041e+06	1.12285	0.921741	1.21818	0.895832	0.665663	0.996358	0.9847
P35585	AP1M1	6.69853e+06	4.39295e+06	1.23095e+07	4.16394e+06	1.23678e+07	5.1646e+06	1.08868e+07	2.86262e+06	1.83764	0.880256	2.08762	0.817386	0.665666	0.996358	0.997128
Q8CHY7	TTC23	8.03664e+07	8.95181e+06	8.93477e+07	8.4115e+06	8.23238e+07	7.37129e+06	8.30869e+07	9.72282e+06	1.11175	1.00927	1.10154	1.02602	0.665666	0.995901	0.9847
Q9JIP6	FZD2	9.41588e+06	1.55925e+06	3.49747e+07	1.97621e+07	1.55382e+07	1.66062e+07	2.16584e+07	3.1047e+07	3.71444	1.39389	2.66481	1.19341	0.665666	0.996358	0.9847
Q9Z0W3	NUP160	7.48063e+06	2.21075e+06	8.37726e+06	1.58393e+06	6.80023e+06	1.25113e+06	8.47236e+06	2.17776e+06	1.11986	1.24589	0.89884	1.03832	0.665666	0.996358	0.9847
Q3V1T4	P3H1	9.80605e+06	1.19068e+06	9.88248e+06	1.93592e+06	8.704e+06	877539	9.55598e+06	2.11279e+06	1.00779	1.09788	0.917942	1.07823	0.666639	0.996358	0.997128
Q99JR1	SFXN1	1.31611e+07	2.19755e+06	1.51446e+07	4.26253e+06	1.14374e+07	4.33829e+06	1.06975e+07	1.71548e+06	1.1507	0.935309	1.23029	1.27878	0.666639	0.995901	0.9847
P24668	M6PR	1.95546e+07	8.65272e+06	1.7816e+07	1.01788e+07	1.18946e+07	6.38532e+06	1.24008e+07	9.01961e+06	0.911089	1.04256	0.8739	1.53818	0.668357	0.996358	0.996887
P48771	COX7A2	3.95699e+07	1.05634e+07	3.70834e+07	1.07011e+07	2.96227e+07	1.28815e+07	3.3057e+07	8.56482e+06	0.937163	1.11593	0.839801	1.22294	0.668357	0.983805	0.997128
Q3TJD7	PDLIM7	2.12656e+07	2.46336e+06	2.17227e+07	3.30025e+06	2.24295e+07	4.72295e+06	2.34564e+07	2.82546e+06	1.0215	1.04578	0.976778	0.936851	0.668357	0.988047	0.997128
Q9WUP7-2	UCHL5	6.28648e+06	2.78134e+06	7.30752e+06	3.01943e+06	9.17009e+06	5.51195e+06	8.98138e+06	1.4161e+06	1.16242	0.979422	1.18684	0.74892	0.668357	0.996358	0.996887
Q62266	SPRR1A	1.4734e+07	5.53238e+06	1.92978e+07	8.48032e+06	1.00839e+07	4.53993e+06	1.58642e+07	5.11154e+06	1.30975	1.57321	0.832531	1.31153	0.668496	0.996619	0.9847
Q01721	GAS1	1.06263e+07	3.28455e+06	9.27761e+06	2.04952e+06	7.55003e+06	1.36506e+06	5.3506e+06	2.35001e+06	0.873077	0.708687	1.23196	1.54287	0.669342	0.983805	0.9847
Q9JHJ0	TMOD3	2.20889e+07	6.7392e+06	2.15905e+07	7.91766e+06	1.78298e+07	7.37107e+06	1.78644e+07	3.50144e+06	0.977439	1.00194	0.975546	1.22371	0.669342	0.988383	0.997128
Q8C5H8	NADK2	1.25433e+07	5.91905e+06	2.92319e+07	3.18502e+07	7.56039e+07	8.34275e+07	1.4591e+07	3.62007e+06	2.33047	0.192992	12.0755	0.463166	0.671774	0.984195	0.9847
Q9D8W5	PSMD12	1.62827e+07	2.92965e+06	1.84272e+07	2.47145e+06	1.59958e+07	1.41572e+06	1.66083e+07	4.2794e+06	1.13171	1.03829	1.08997	1.06459	0.673131	0.996358	0.997128
Q9R1C7	PRPF40A	1.69267e+07	2.8361e+06	1.85473e+07	3.5192e+06	1.74302e+07	4.5326e+06	1.60261e+07	1.70456e+06	1.09574	0.919445	1.19174	1.06031	0.674943	0.996358	0.9847
P63158	HMGB1	7.59994e+07	1.41067e+07	7.30152e+07	1.35117e+07	5.72714e+07	1.40022e+07	6.02273e+07	1.00652e+07	0.960733	1.05161	0.913582	1.26822	0.674944	0.983805	0.985579
Q64152	BTF3	5.54465e+07	1.69579e+07	5.85229e+07	1.8895e+07	5.08741e+07	1.14584e+07	4.73903e+07	1.41528e+07	1.05548	0.931522	1.13307	1.15982	0.674944	0.988047	0.9847
Q69ZN7-2	MYOF	1.44384e+07	3.90871e+06	1.35256e+07	3.50669e+06	1.52852e+07	2.42166e+06	1.5018e+07	4.40849e+06	0.936782	0.982519	0.953448	0.922811	0.674944	0.983805	0.9847
Q99KQ4	NAMPT	1.40896e+07	1.69718e+06	1.23365e+07	3.86395e+06	1.24847e+07	4.21898e+06	1.10477e+07	2.74059e+06	0.875572	0.884899	0.989459	1.12297	0.676705	0.996358	0.9847
Q99NB8	UBQLN4	5.75558e+07	2.62464e+07	6.9623e+07	3.48381e+07	6.05144e+07	2.09791e+07	6.39174e+07	2.37648e+07	1.20966	1.05623	1.14526	1.02208	0.676705	0.996358	0.997128
Q60996	PPP2R5C	6.88728e+06	1.90592e+06	6.54431e+06	4.06761e+06	8.30524e+06	5.61949e+06	6.60508e+06	2.35019e+06	0.950202	0.795291	1.19479	0.900825	0.676867	0.996358	0.9847
A2AWA9	RABGAP1	7.58741e+06	9.23956e+06	6.44237e+06	6.10249e+06	2.30218e+07	1.34271e+07	9.3998e+06	994549	0.849087	0.408301	2.07956	0.43273	0.677386	0.996358	0.9847
O08848	TROVE2	8.52512e+06	1.59366e+06	7.67887e+06	1.52244e+06	7.13376e+06	1.07413e+06	6.50046e+06	2.06806e+06	0.900734	0.911224	0.988488	1.18848	0.677386	0.996358	0.9847
O35639	ANXA3	3.12823e+07	6.41106e+06	3.25076e+07	5.95034e+06	4.10122e+07	8.55417e+06	3.52209e+07	7.53984e+06	1.03917	0.858789	1.21004	0.836776	0.677386	0.983805	0.9847
Q569L8	CENPJ	2.66938e+07	1.2485e+07	3.52356e+07	1.17381e+07	1.73627e+07	5.11674e+06	2.43668e+07	5.61178e+06	1.31999	1.4034	0.940568	1.48407	0.677386	0.983805	0.9847
Q9DBE0	CSAD	4.72068e+06	2.03904e+06	3.04397e+06	801228	3.96317e+06	319523	3.39716e+06	998455	0.644816	0.857184	0.75225	1.05493	0.677386	0.996358	0.9847
Q9ERU9	RANBP2	7.45361e+06	875914	7.26417e+06	1.2418e+06	6.77336e+06	1.64097e+06	7.48996e+06	1.29292e+06	0.974583	1.1058	0.88134	1.03186	0.677386	0.996358	0.9847
Q9ES97-3	RTN3	1.44691e+07	3.04685e+06	1.42875e+07	2.2297e+06	1.33954e+07	1.69546e+06	1.40458e+07	2.47492e+06	0.98745	1.04855	0.941725	1.04793	0.677386	0.983805	0.9847
Q9JMG1	EDF1	2.64908e+07	7.3e+06	3.35292e+07	9.70036e+06	2.69658e+07	1.1558e+07	3.68561e+07	6.30349e+06	1.26569	1.36677	0.926047	0.94043	0.677386	0.983805	0.9847
Q9QUM9	PSMA6	1.96684e+07	3.53453e+06	2.48599e+07	5.49129e+06	2.01668e+07	3.61636e+06	2.36465e+07	5.1382e+06	1.26395	1.17255	1.07795	1.01632	0.677386	0.996358	0.997128
Q9QWL7	KRT17	1.65876e+07	4.98955e+06	1.35059e+07	3.87042e+06	1.68867e+07	3.82006e+06	1.65772e+07	5.45756e+06	0.814213	0.981677	0.82941	0.899283	0.677386	0.996358	0.9847
Q9R1P3	PSMB2	2.16569e+07	7.25256e+06	2.63872e+07	7.70556e+06	3.38167e+07	1.12016e+07	2.59303e+07	4.16953e+06	1.21842	0.76679	1.58899	0.804126	0.677386	0.983805	0.9847
Q9WUB3	PYGM	1.19949e+07	4.52867e+06	8.14801e+06	5.94004e+06	8.86552e+06	2.28399e+06	1.04253e+07	7.52589e+06	0.679291	1.17594	0.577656	1.04417	0.677386	0.983805	0.9847
Q6URW6	MYH14	5.30268e+07	1.68511e+07	4.12896e+07	2.48207e+07	6.02817e+07	3.41488e+07	6.05824e+07	3.50097e+07	0.778655	1.00499	0.774791	0.780351	0.678647	0.996358	0.9847
O08807	PRDX4	2.98113e+07	5.22155e+06	2.9937e+07	3.64818e+06	3.18975e+07	4.01581e+06	3.30547e+07	2.42948e+06	1.00422	1.03628	0.969061	0.919882	0.679411	0.996358	0.9847
P47964	RPL36	2.53335e+08	3.44321e+07	2.63153e+08	4.93806e+07	2.01109e+08	3.49339e+07	1.81204e+08	4.86223e+07	1.03875	0.901022	1.15286	1.35095	0.679411	0.983805	0.9847
Q9D8E6	RPL4	6.68526e+07	1.29715e+07	6.82197e+07	1.76013e+07	5.47824e+07	1.37931e+07	5.2569e+07	1.51737e+07	1.02045	0.959596	1.06342	1.25822	0.679785	0.983805	0.997128
O55023	IMPA1	2.48006e+07	3.87149e+06	1.9908e+07	6.02308e+06	2.14646e+07	8.44497e+06	2.78121e+07	6.15538e+06	0.802721	1.29572	0.619516	0.907296	0.682524	0.996358	0.997128
Q61599	ARHGDIB	9.24262e+06	3.22984e+06	1.3645e+07	3.75434e+06	1.89237e+07	1.56512e+07	2.70552e+07	2.60178e+07	1.47631	1.4297	1.0326	0.497785	0.682524	0.996358	0.997128
P25444	RPS2	7.76281e+07	1.12202e+07	8.1597e+07	2.02217e+07	7.47489e+07	1.48533e+07	7.36922e+07	1.06572e+07	1.05113	0.985863	1.0662	1.07265	0.684072	0.983805	0.997128
Q61823	PDCD4	1.25783e+07	4.82078e+06	1.21807e+07	1.38319e+06	1.012e+07	1.60016e+06	9.62114e+06	1.92554e+06	0.968384	0.95071	1.01859	1.25419	0.684072	0.988047	0.9847
Q6P5D8	SMCHD1	6.52622e+06	964271	7.88748e+06	2.32173e+06	6.32232e+06	1.82678e+06	6.29765e+06	2.69742e+06	1.20858	0.996098	1.21332	1.14213	0.684072	0.996358	0.9847
Q6PAV2	HERC4	7.94418e+06	5.08389e+06	1.28705e+07	9.61779e+06	8.42769e+06	3.93109e+06	4.80419e+06	2.42989e+06	1.62012	0.570049	2.84207	1.57307	0.684072	0.996358	0.9847
Q6PDG5	SMARCC2	9.0098e+06	4.94744e+06	9.1175e+06	3.47289e+06	7.30659e+06	3.3533e+06	9.46505e+06	4.90352e+06	1.01195	1.29541	0.781184	1.08083	0.684072	0.996358	0.9847
Q6PEB6	MOB4	4.48968e+06	2.49183e+06	6.21609e+06	3.78296e+06	6.86295e+06	3.709e+06	6.92448e+06	1.8314e+06	1.38453	1.00897	1.37223	0.776487	0.684072	0.996358	0.997128
Q8BL97	SRSF7	2.08201e+07	5.99441e+06	2.46068e+07	5.97691e+06	2.01451e+07	3.52935e+06	2.20805e+07	4.78184e+06	1.18188	1.09607	1.07829	1.07582	0.684072	0.983805	0.997128
Q9WU56	PUS1	6.39901e+06	5.21285e+06	5.75485e+06	2.37218e+06	3.34052e+06	2.92846e+06	3.65867e+06	1.31193e+06	0.899334	1.09524	0.82113	1.73647	0.684072	0.983805	0.997128
Q8BWT1	ACAA2	1.33797e+07	2.9148e+06	1.32186e+07	3.45667e+06	1.38549e+07	3.12291e+06	1.55121e+07	3.19504e+06	0.987959	1.11961	0.882416	0.905718	0.68417	0.994387	0.997128
P80318	CCT3	4.33546e+07	4.28926e+06	4.16842e+07	4.70336e+06	3.95699e+07	2.81569e+06	3.50817e+07	3.05911e+06	0.961472	0.886574	1.08448	1.13914	0.684716	0.996358	0.9847
Q3TJZ6	FAM98A	5.87563e+06	3.42419e+06	4.68745e+06	1.29834e+06	7.28022e+06	1.29623e+06	6.72993e+06	2.08641e+06	0.797778	0.924413	0.86301	0.753959	0.684716	0.983805	0.999195
Q9CQE8		1.47506e+07	1.53948e+06	1.77361e+07	2.21556e+06	1.86068e+07	2.33848e+06	1.75382e+07	2.63658e+06	1.2024	0.942571	1.27566	0.898789	0.684884	0.996358	0.9847
Q3THK7	GMPS	1.92358e+07	2.47672e+06	1.86519e+07	2.47456e+06	1.79085e+07	3.23845e+06	1.70622e+07	2.35051e+06	0.969645	0.952745	1.01774	1.08341	0.685099	0.994387	0.997128
Q80YX1	TNC	3.45538e+06	1.64527e+06	5.60694e+06	2.1342e+06	1.1123e+07	1.02307e+07	6.84087e+06	6.00588e+06	1.62267	0.615023	2.63839	0.504476	0.685099	0.983805	0.997128
Q8VCN6	CD99	3.45489e+06	2.80194e+06	3.25062e+06	3.10029e+06	3.05193e+06	3.19198e+06	3.15583e+06	2.39746e+06	0.940877	1.03404	0.909901	1.08018	0.685319	0.996358	0.997128
Q8CIG8	PRMT5	9.64127e+06	1.52228e+06	1.1821e+07	3.83394e+06	8.40756e+06	1.96485e+06	9.47139e+06	2.35963e+06	1.22609	1.12653	1.08837	1.20042	0.685955	0.996358	0.9847
P51150	RAB7A	2.68527e+07	9.19373e+06	3.08856e+07	1.01977e+07	3.35331e+07	8.84708e+06	3.77184e+07	6.27945e+06	1.15019	1.12481	1.02256	0.810345	0.687979	0.983805	0.990993
Q9ERR7	SELENOF	1.4463e+07	4.03001e+06	2.24871e+07	9.19123e+06	2.21848e+07	1.25332e+07	4.04747e+07	2.71931e+07	1.55481	1.82443	0.852215	0.589696	0.690104	0.983805	0.997128
Q9EQK5	MVP	7.51648e+06	4.72749e+06	9.88851e+06	3.05715e+06	9.82127e+06	1.12756e+06	9.09984e+06	2.38996e+06	1.31558	0.926545	1.41987	0.919871	0.69062	0.983805	0.9847
Q64467	GAPDHS	3.79458e+07	9.42657e+06	7.97099e+07	9.57756e+07	1.21835e+08	1.57803e+08	2.30454e+08	1.41957e+08	2.10063	1.89153	1.11054	0.333975	0.690919	0.988047	0.9847
P97370	ATP1B3	8.12382e+06	2.17199e+06	9.33816e+06	3.65244e+06	8.36192e+06	3.33209e+06	7.84533e+06	2.35814e+06	1.14948	0.93822	1.22517	1.07742	0.692534	0.996358	0.999713
Q05920	PC	8.24927e+06	1.8196e+06	8.3063e+06	2.06712e+06	6.81728e+06	2.63958e+06	7.24096e+06	942060	1.00691	1.06215	0.947996	1.17764	0.692534	0.983805	0.997128
Q9JM76	ARPC3	2.47756e+07	6.8921e+06	2.33184e+07	6.22335e+06	2.59072e+07	2.29663e+06	2.33364e+07	7.0843e+06	0.941183	0.900768	1.04487	0.976656	0.692729	0.996358	0.997128
Q9QUR7	PIN1	2.61441e+07	6.19163e+06	2.34329e+07	7.74514e+06	2.61796e+07	6.64392e+06	2.72525e+07	1.26647e+07	0.896296	1.04098	0.861009	0.92785	0.692729	0.996358	0.999195
P32233	DRG1	1.73691e+07	8.10691e+06	2.15094e+07	6.23019e+06	2.18461e+07	2.65973e+06	1.84899e+07	5.41289e+06	1.23838	0.84637	1.46316	0.963867	0.693151	0.996358	0.9847
Q924T2	MRPS2	6.16383e+06	1.64274e+06	5.02154e+06	2.97856e+06	5.08246e+06	165716	4.82952e+06	3.43535e+06	0.814678	0.950232	0.857346	1.12847	0.693151	0.983805	0.997128
Q9D855	UQCRB	1.30954e+07	6.00869e+06	1.34924e+07	4.96762e+06	2.25646e+07	1.18421e+07	1.9058e+07	8.913e+06	1.03032	0.844597	1.21989	0.638782	0.693151	0.987756	0.9847
Q9Z2Z9	GFPT2	1.4e+07	5.23447e+06	1.33779e+07	5.71868e+06	1.2528e+07	3.08012e+06	1.299e+07	2.30645e+06	0.955565	1.03688	0.92158	1.07289	0.693823	0.996358	0.997128
Q8VCM8	NCLN	1.00877e+07	2.46124e+06	8.78252e+06	4.90242e+06	8.8363e+06	3.05373e+06	8.8472e+06	1.4014e+06	0.870621	1.00123	0.869549	1.06711	0.694385	0.996619	0.985558
O09159	MAN2B1	7.37124e+07	5.55079e+07	7.72079e+07	5.33677e+07	1.24731e+07	2.6461e+06	1.00537e+08	1.09813e+08	1.04742	8.0603	0.129948	1.33546	0.695181	0.983805	0.9847
O54879	HMGB3	7.65872e+06	4.10144e+06	1.1008e+07	4.80324e+06	1.85648e+07	1.64757e+07	9.5954e+06	7.24017e+06	1.43731	0.516861	2.78084	0.662875	0.695181	0.983805	0.9847
O70274	PTP4A2	1.59128e+07	9.26578e+06	1.21674e+07	2.014e+06	8.67919e+06	1.66066e+06	3.81464e+06	973679	0.764631	0.439515	1.73971	2.24753	0.695181	0.996358	0.9847
P01831	THY1	4.91621e+07	1.29248e+07	4.90521e+07	1.25965e+07	5.21849e+07	1.31228e+07	5.0243e+07	1.39509e+07	0.997763	0.962788	1.03633	0.958862	0.695181	0.983805	0.9847
P29533	VCAM1	1.61952e+07	1.64558e+06	1.6485e+07	2.57757e+06	1.85503e+07	1.58622e+06	1.83585e+07	2.45469e+06	1.01789	0.989658	1.02853	0.885432	0.695181	0.984687	0.997128
Q58A65	SPAG9	4.70819e+06	1.98381e+06	4.38989e+06	1.17082e+06	5.02499e+06	803388	4.15116e+06	1.38537e+06	0.932395	0.826103	1.12867	0.991492	0.695181	0.988383	0.9847
Q62095	DDX3Y	3.0629e+07	8.17236e+06	3.31975e+07	5.98542e+06	2.80847e+07	4.79837e+06	3.26133e+07	4.15041e+06	1.08386	1.16125	0.933356	1.05154	0.695181	0.996358	0.9847
Q8VEJ9	VPS4A	1.18111e+07	7.11104e+06	1.57733e+07	4.1815e+06	3.80216e+06	2.2421e+06	1.31021e+07	4.5817e+06	1.33547	3.44596	0.387545	1.6318	0.695181	0.983805	0.9847
Q922U1	PRPF3	9.36274e+06	2.29368e+06	8.14998e+06	2.66759e+06	8.39196e+06	3.02285e+06	8.95745e+06	2.72472e+06	0.870469	1.06738	0.815516	1.00941	0.695181	0.983805	0.997128
Q9CR16	PPID	2.37088e+07	6.79418e+06	2.84703e+07	5.12005e+06	2.56291e+07	7.77685e+06	2.42963e+07	5.53833e+06	1.20083	0.947997	1.2667	1.04514	0.695975	0.996358	0.9847
Q9EP72	EMC7	1.19114e+07	1.90312e+06	1.13986e+07	2.0448e+06	1.02478e+07	587807	9.22146e+06	1.44333e+06	0.956952	0.899844	1.06346	1.19727	0.699815	0.996619	0.997323
Q9ESD7	DYSF	1.36917e+07	5.56918e+06	2.02914e+07	4.72281e+06	1.31655e+07	7.38024e+06	1.34094e+07	7.49522e+06	1.48203	1.01853	1.45506	1.27876	0.700356	0.983805	0.9847
Q9QYH6	MAGED1	5.14751e+06	2.43586e+06	6.9695e+06	1.55174e+06	5.82023e+06	2.09194e+06	5.64754e+06	1.94909e+06	1.35396	0.970329	1.39536	1.05661	0.701669	0.996358	0.9847
P85094	ISOC2A	1.2008e+07	8.03404e+06	1.77163e+07	8.40761e+06	7.72956e+06	5.83389e+06	7.57328e+06	6.56114e+06	1.47537	0.979782	1.50582	1.9424	0.701933	0.996358	0.9847
Q99LR1	ABHD12	5.38215e+06	3.75271e+06	5.82561e+06	3.39316e+06	3.88999e+06	3.25569e+06	6.08227e+06	4.37253e+06	1.08239	1.56357	0.692258	1.12389	0.701933	0.983805	0.997128
Q9CQ10	CHMP3	1.18222e+07	4.85429e+06	1.62371e+07	4.21175e+06	1.69176e+07	5.48652e+06	1.57616e+07	3.09227e+06	1.37344	0.931666	1.47418	0.858632	0.701933	0.996619	0.9847
Q9WV60	GSK3B	1.23393e+07	3.48908e+06	1.48627e+07	4.13167e+06	1.34043e+07	7.45944e+06	9.72922e+06	4.60571e+06	1.20451	0.725826	1.6595	1.17587	0.97659	0.996358	0.9847	Yes
P62911	RPL32	6.15699e+07	1.33439e+07	6.15931e+07	7.25117e+06	4.91256e+07	7.05326e+06	5.12796e+07	6.05448e+06	1.00038	1.04385	0.958356	1.22666	0.702945	0.996619	0.999195
Q60854	SERPINB6	2.62582e+07	2.12456e+06	3.16221e+07	2.16879e+06	2.74963e+07	7.37044e+06	2.73572e+07	4.64484e+06	1.20427	0.994942	1.2104	1.05518	0.702945	0.983805	0.9847
Q8C7V3	UTP15	3.49098e+06	2.13261e+06	4.45046e+06	2.62095e+06	3.91417e+06	1.8908e+06	4.27433e+06	2.02157e+06	1.27485	1.09201	1.16743	0.969828	0.702945	0.996358	0.990454
Q920E5	FDPS	4.40335e+07	7.25663e+06	3.6572e+07	9.13581e+06	3.42592e+07	7.84337e+06	3.43656e+07	3.11435e+06	0.830551	1.0031	0.827981	1.17458	0.702945	0.983805	0.990416
Q64521	GPD2	1.41158e+07	6.73697e+06	1.30894e+07	4.29797e+06	1.01753e+07	2.17683e+06	1.18757e+07	2.68244e+06	0.927285	1.16712	0.794511	1.23374	0.704839	0.996358	0.9847
P07742	RRM1	1.15108e+07	1.4347e+06	1.18447e+07	1.78948e+06	1.0305e+07	3.10811e+06	1.15151e+07	1.45373e+06	1.02901	1.11743	0.920873	1.07036	0.705265	0.983805	0.9847
Q91YN5	UAP1	1.16803e+07	5.91667e+06	1.60065e+07	4.51649e+06	1.51369e+07	3.96802e+06	1.33059e+07	6.06912e+06	1.37039	0.879035	1.55897	0.973419	0.706539	0.996358	0.997128
O89079	COPE	1.54964e+07	1.9514e+06	1.56631e+07	1.85173e+06	1.45388e+07	3.52149e+06	1.40728e+07	3.24659e+06	1.01076	0.967942	1.04424	1.08905	0.707174	0.983805	0.999195
P13864	DNMT1	1.27258e+07	539518	1.3561e+07	880327	1.19323e+07	1.10699e+06	1.33692e+07	2.14892e+06	1.06563	1.12042	0.951101	1.03894	0.707174	0.983805	0.9847
P54729	NUB1	1.07677e+07	4.28866e+06	1.00043e+07	4.50111e+06	8.5578e+06	3.98138e+06	8.73351e+06	2.74448e+06	0.929099	1.02053	0.910406	1.2013	0.707174	0.996358	0.997128
P62264	RPS14	4.22978e+07	8.33713e+06	4.8543e+07	7.49045e+06	3.8839e+07	5.52236e+06	4.15136e+07	8.50112e+06	1.14765	1.06887	1.07371	1.13053	0.707174	0.983805	0.999195
P62631	EEF1A2	2.86489e+08	1.25399e+08	2.82595e+08	1.4616e+08	2.58697e+08	1.17602e+08	2.49239e+08	1.2556e+08	0.986408	0.963441	1.02384	1.12038	0.707174	0.983805	0.9847
Q3TLD5	URI1	3.44947e+06	1.64486e+06	3.21491e+06	1.50189e+06	3.03392e+07	1.82878e+07	1.44314e+06	270678	0.931999	0.0475668	19.5935	0.209688	0.707174	0.983805	0.9847
Q3UGC7	EIF3J1	1.3521e+07	2.23334e+06	1.18161e+07	2.6736e+06	1.3993e+07	1.74299e+06	1.07107e+07	2.63671e+06	0.87391	0.765435	1.14172	1.02564	0.707174	0.984195	0.9847
Q61245	COL11A1	1.25742e+07	4.94761e+06	1.51991e+07	5.31473e+06	1.41773e+07	4.65001e+06	1.44293e+07	4.12145e+06	1.20875	1.01777	1.18764	0.970869	0.707174	0.983805	0.999195
Q8BHC4	DCAKD	1.44734e+07	2.58653e+06	1.42522e+07	2.65135e+06	1.18789e+07	3.95429e+06	1.24186e+07	2.6853e+06	0.984716	1.04544	0.941918	1.18224	0.707174	0.999621	0.997128
Q8BHG2		9.05792e+06	6.36131e+06	1.09215e+07	8.40431e+06	1.32001e+07	7.87211e+06	6.09888e+06	3.25663e+06	1.20574	0.462033	2.60965	1.03526	0.707174	0.984195	0.997128
Q8K4Q8	COLEC12	1.39275e+07	3.14325e+06	1.14208e+07	4.8777e+06	1.51795e+07	4.16653e+06	1.8378e+07	5.80597e+06	0.820019	1.21071	0.677304	0.755369	0.707174	0.996358	0.9847
Q8VD62	BLES03	1.11913e+07	5.65575e+06	5.28311e+06	782446	8.85209e+06	2.47093e+06	1.06299e+07	615246	0.472075	1.20084	0.393121	0.845621	0.707174	0.983805	0.997128
Q91V98	CD248	7.0319e+06	5.0636e+06	4.143e+06	896487	3.84695e+06	1.74392e+06	2.6844e+06	1.52345e+06	0.589171	0.697799	0.844328	1.71096	0.707174	0.996089	0.9847
Q922Q8	LRRC59	7.38944e+07	2.64551e+07	5.21781e+07	1.57807e+07	6.24075e+07	2.08009e+07	7.22224e+07	1.55195e+07	0.706116	1.15727	0.610157	0.936437	0.707174	0.983805	0.9847
Q9CXE0	PRDM5	1.7057e+07	5.0881e+06	1.62169e+07	1.59949e+06	1.97318e+07	1.45901e+06	1.9748e+07	1.06522e+06	0.950746	1.00082	0.949963	0.842808	0.707174	0.988047	0.9847
Q9DAW9	CNN3	4.97936e+07	1.10798e+07	3.9528e+07	1.0488e+07	3.99059e+07	1.03617e+07	4.11499e+07	1.15025e+07	0.793838	1.03117	0.76984	1.10198	0.707174	0.983805	0.997128
Q9DCJ5	NDUFA8	9.39185e+06	4.05944e+06	1.13022e+07	3.70467e+06	8.96944e+06	1.72439e+06	7.5527e+06	2.37872e+06	1.2034	0.842048	1.42914	1.2525	0.707174	0.996358	0.9847
Q9DCR2	AP3S1	8.3517e+06	5.52795e+06	1.27395e+07	3.76938e+06	6.08958e+06	913170	8.3161e+06	6.49904e+06	1.52537	1.36563	1.11698	1.46409	0.707174	0.983805	0.9847
Q9EQU5	SET	4.31273e+07	2.15249e+07	5.56486e+07	1.19334e+07	4.51117e+07	1.81604e+07	2.18772e+07	1.27385e+07	1.29033	0.484957	2.66071	1.47451	0.707174	0.996358	0.9847
Q9JMG7	HDGFL3	1.69337e+07	5.34472e+06	1.6484e+07	6.37237e+06	1.10948e+07	1.82169e+06	1.07955e+07	3.15803e+06	0.973442	0.973027	1.00043	1.52659	0.707174	0.988047	0.997128
O70475	UGDH	1.87843e+07	1.41443e+06	2.00144e+07	3.37817e+06	2.47436e+07	2.75619e+06	2.47566e+07	4.33645e+06	1.06549	1.00053	1.06492	0.783809	0.707414	0.983805	0.997128
P61025	CKS1B	1.91011e+07	3.27992e+06	2.06887e+07	6.28348e+06	2.23486e+07	5.64455e+06	2.07384e+07	5.78399e+06	1.08312	0.927952	1.16721	0.923474	0.707414	0.996358	0.9847
Q5F2E7	NUFIP2	7.23327e+06	2.39323e+06	3.27413e+06	1.83939e+06	3.78415e+06	1.69911e+06	3.175e+06	2.48966e+06	0.452649	0.839027	0.539492	1.50987	0.707414	0.996358	0.997128
Q62384	ZPR1	1.26139e+07	5.17673e+06	7.69338e+06	4.3709e+06	1.12255e+07	4.42788e+06	1.09234e+07	5.20544e+06	0.609913	0.973091	0.626779	0.916854	0.707414	0.983805	0.997128
Q9CWK8	SNX2	1.54487e+07	7.39481e+06	1.51179e+07	7.36373e+06	1.2875e+07	2.95387e+06	1.07037e+07	4.10921e+06	0.978586	0.831354	1.1771	1.29637	0.708429	0.996358	0.9847
P63017	HSPA8	8.53684e+07	4.72514e+06	1.03925e+08	1.8157e+07	8.19224e+07	1.40674e+07	8.08746e+07	6.53828e+06	1.21737	0.98721	1.23314	1.16276	0.708769	0.983805	0.9847
Q8BM85	TBCK	4.35037e+06	1.09878e+06	5.40043e+06	3.43732e+06	5.25394e+06	646263	7.19281e+06	705398	1.24137	1.36903	0.906753	0.783401	0.708769	0.996358	0.9847
Q8VCY6	UTP6	1.32047e+07	8.88766e+06	1.57259e+07	5.59548e+06	1.81338e+07	5.33293e+06	1.44919e+07	7.00785e+06	1.19093	0.799165	1.49022	0.886742	0.708769	0.996358	0.9847
Q8BMZ5	TSEN34	3.37313e+06	982623	4.53015e+06	2.1152e+06	6.0199e+06	3.90391e+06	6.51674e+06	1.33328e+06	1.34301	1.08253	1.24062	0.630414	0.709883	0.983805	0.9847
O08734	BAK1	9.73953e+06	4.72676e+06	1.0746e+07	3.63526e+06	1.2758e+07	1.1865e+06	1.2081e+07	5.96281e+06	1.10333	0.946938	1.16516	0.824733	0.710045	0.988047	0.999195
P51480	CDKN2A	1.18334e+07	9.22381e+06	1.30234e+07	7.96356e+06	1.55186e+07	6.41212e+06	1.46432e+07	7.49462e+06	1.10056	0.94359	1.16635	0.824114	0.710486	0.996358	0.9847
Q8K1Z0	COQ9	3.98812e+06	1.05267e+06	3.01862e+06	1.77943e+06	2.40829e+06	1.26277e+06	4.11394e+06	3.08254e+06	0.756903	1.70824	0.44309	1.07428	0.710852	0.983805	0.997128
A1IGU4	ARHGEF37	2.89163e+08	5.06446e+07	2.34998e+08	3.75286e+07	2.6622e+08	3.72057e+07	2.69085e+08	2.83391e+07	0.812685	1.01076	0.804031	0.979182	0.711169	0.983805	0.997128
Q3U0V1	KHSRP	2.67686e+07	4.09009e+06	2.67544e+07	3.6138e+06	2.56479e+07	6.58332e+06	2.48154e+07	1.47455e+06	0.999469	0.967539	1.033	1.06063	0.711883	0.983805	0.9847
P14152	MDH1	3.12347e+07	7.33242e+06	4.08197e+07	1.52125e+07	4.1107e+07	9.67979e+06	4.58782e+07	5.8568e+06	1.30687	1.11607	1.17096	0.828353	0.711891	0.999621	0.997128
P35278	RAB5C	1.4334e+07	4.72703e+06	1.85405e+07	1.98061e+06	1.89409e+07	3.83602e+06	2.05615e+07	5.67571e+06	1.29347	1.08556	1.19152	0.832216	0.714126	0.996358	0.996887
Q3UVG3	FAM91A1	8.183e+06	4.27022e+06	6.36647e+06	2.75907e+06	8.8765e+06	847877	1.17369e+07	6.37146e+06	0.778012	1.32224	0.588404	0.705827	0.714126	0.995901	0.9847
Q61207	PSAP	2.82261e+07	1.00158e+07	2.79443e+07	1.08916e+07	2.06965e+07	3.86206e+06	1.68128e+07	4.59188e+06	0.990015	0.81235	1.21871	1.4975	0.714126	0.996358	0.997128
Q7M6Y3	PICALM	1.0308e+07	2.08833e+06	7.95759e+06	1.70686e+06	1.11551e+07	2.01437e+06	1.30667e+07	2.78868e+06	0.771983	1.17136	0.659047	0.754097	0.714126	0.996358	0.9847
Q8K1E6	ALKBH3	7.87393e+06	1.02517e+07	4.51616e+06	2.18582e+06	2.12283e+07	1.86102e+07	2.5158e+07	2.19005e+07	0.573558	1.18511	0.483968	0.267107	0.714126	0.996358	0.996887
Q02788	COL6A2	1.65351e+07	5.14388e+06	1.77151e+07	6.45733e+06	1.53778e+07	7.12006e+06	1.51024e+07	2.31321e+06	1.07136	0.982095	1.0909	1.12368	0.714974	0.983805	0.9847
Q8C0E2	VPS26B	2.25879e+07	1.88878e+07	2.14971e+07	1.47441e+07	3.66153e+06	2.07917e+06	1.95162e+07	1.99748e+07	0.951706	5.33006	0.178554	1.90204	0.714974	0.983805	0.997128
P09103	P4HB	6.20614e+07	6.64701e+06	6.92564e+07	9.68925e+06	6.90916e+07	4.86951e+06	7.24539e+07	1.11826e+07	1.11593	1.04866	1.06415	0.927743	0.715724	0.983805	0.9847
O88342	WDR1	4.12234e+07	7.48666e+06	4.53933e+07	5.69045e+06	4.85391e+07	5.80964e+06	4.80936e+07	3.04177e+06	1.10115	0.990823	1.11135	0.896349	0.715987	0.983805	0.9847
P51174	ACADL	2.06418e+07	5.99889e+06	1.62568e+07	5.96093e+06	1.4703e+07	3.29464e+06	1.65159e+07	5.33831e+06	0.78757	1.1233	0.701123	1.18193	0.715987	0.983805	0.9847
Q6P4S6	SIK3	6.18132e+06	2.89056e+06	5.65468e+06	2.11587e+06	5.82063e+06	1.63049e+06	4.70777e+06	2.54864e+06	0.914801	0.808807	1.13105	1.1242	0.715987	0.988047	0.996887
Q8BVE3	ATP6V1H	5.88435e+06	2.1936e+06	7.30942e+06	2.76004e+06	6.89918e+06	3.79676e+06	6.93929e+06	2.57893e+06	1.24218	1.00581	1.235	0.953412	0.715987	0.983805	0.9847
Q8CAQ8-2	IMMT	1.09901e+07	1.3195e+06	1.07889e+07	2.73216e+06	1.2412e+07	2.72409e+06	1.17967e+07	2.92447e+06	0.981685	0.950425	1.03289	0.899637	0.715987	0.983805	0.997128
Q9D7E4		1.12643e+07	3.12376e+06	9.19651e+06	1.79874e+06	9.18529e+06	2.96512e+06	9.38576e+06	3.84819e+06	0.816427	1.02182	0.798989	1.10176	0.715987	0.983805	0.997128
Q99JY0	HADHB	1.32354e+07	2.11758e+06	1.30244e+07	2.17087e+06	1.64208e+07	2.61657e+06	1.57251e+07	1.99583e+06	0.984061	0.957637	1.02759	0.816895	0.718301	0.983805	0.997128
Q9CQQ8	LSM7	2.87409e+07	2.35024e+07	3.31587e+07	2.39481e+07	1.939e+07	8.03987e+06	2.5124e+07	2.53274e+07	1.15371	1.29571	0.890405	1.39056	0.718301	0.996358	0.996688
O54825	BYSL	4.43075e+06	2.0261e+06	6.3486e+06	1.08338e+06	4.38398e+06	2.57581e+06	5.34431e+06	1.17285e+06	1.43285	1.21905	1.17538	1.10804	0.720264	0.983805	0.9847
P97311	MCM6	1.99088e+07	2.61433e+06	2.16174e+07	3.36537e+06	1.76589e+07	3.30896e+06	1.87268e+07	1.46152e+06	1.08582	1.06048	1.0239	1.14128	0.720264	0.996358	0.999195
Q9WVM1	RACGAP1	8.2404e+06	2.08984e+06	1.04579e+07	2.52706e+06	1.1444e+07	3.43775e+06	9.70973e+06	2.91675e+06	1.2691	0.848453	1.49578	0.883921	0.720264	0.983805	0.9847
Q8BYL4	YARS2	2.92078e+06	1.09377e+06	2.9894e+06	533275	2.28768e+06	1.66531e+06	1.88511e+06	694106	1.02349	0.824026	1.24207	1.41636	0.720592	0.983805	0.997128
Q99KC8	VWA5A	1.18139e+07	4.52668e+06	1.03928e+07	3.9569e+06	1.37794e+07	4.44283e+06	1.28518e+07	2.6765e+06	0.879711	0.932678	0.943209	0.833858	0.720592	0.996358	0.997128
Q6PGB8	SMARCA1	1.26002e+07	3.94575e+06	1.32075e+07	4.10539e+06	1.35145e+07	5.17774e+06	1.48753e+07	3.05649e+06	1.0482	1.1007	0.952308	0.909049	0.724429	0.988047	0.9847
P08730	KRT13	2.14951e+07	9.73179e+06	1.99557e+07	5.17243e+06	2.60304e+07	7.89673e+06	2.46717e+07	1.03807e+07	0.928384	0.947805	0.979509	0.817536	0.724882	0.986583	0.999195
Q61510	TRIM25	6.15264e+06	4.76524e+06	6.88662e+06	5.70643e+06	9.6404e+06	5.77402e+06	3.92412e+06	2.25492e+06	1.1193	0.407049	2.74978	0.961276	0.724882	0.996358	0.997128
Q07797	LGALS3BP	8.79728e+06	3.40987e+06	1.04776e+07	4.6094e+06	1.63184e+07	4.72092e+06	2.07222e+07	5.76787e+06	1.19101	1.26987	0.937896	0.520372	0.725993	0.996358	0.9847
Q5XG71	UTP20	5.21979e+06	5.01684e+06	6.37446e+06	3.31226e+06	9.35713e+06	4.70803e+06	3.92583e+06	2.23103e+06	1.22121	0.419555	2.91072	0.872867	0.725993	0.983805	0.9847
Q921S7	MRPL37	4.24073e+06	1.65196e+06	1.45255e+06	873410	1.98179e+06	186683	1.6624e+06	1.20533e+06	0.342523	0.838835	0.408332	1.56229	0.726769	0.983805	0.997128
Q8VEJ4	NLE1	5.98166e+06	3.65617e+06	6.09106e+06	4.0437e+06	1.42053e+07	1.05706e+07	7.40311e+06	2.66433e+06	1.01829	0.521153	1.95392	0.558706	0.726934	0.996358	0.9847
P99026	PSMB4	3.73869e+07	5.18169e+06	3.43907e+07	3.81337e+06	3.16613e+07	3.21553e+06	3.35653e+07	2.94689e+06	0.919861	1.06014	0.867681	1.10044	0.727713	0.996358	0.9847
Q60848	HELLS	6.10667e+06	1.98442e+06	6.02709e+06	2.61849e+06	5.26574e+06	3.6289e+06	3.75555e+06	1.36688e+06	0.986969	0.713203	1.38385	1.34501	0.728918	0.983805	0.997128
Q03265	ATP5A1	7.89643e+07	1.5215e+07	7.92592e+07	1.12166e+07	7.33937e+07	1.70076e+07	6.64032e+07	1.54088e+07	1.00373	0.904754	1.1094	1.13181	0.729549	0.983805	0.9847
Q64737	GART	1.51362e+07	3.52762e+06	1.74996e+07	2.11303e+06	1.54679e+07	1.54826e+06	1.65596e+07	3.42344e+06	1.15614	1.07058	1.07992	1.019	0.729549	0.983805	0.997155
Q80X82	SYMPK	4.95147e+06	2.59718e+06	4.39262e+06	1.83456e+06	5.95863e+06	1.41168e+06	4.95376e+06	1.28965e+06	0.887136	0.831358	1.06709	0.856283	0.729549	0.996358	0.9847
Q8BJZ4	MRPS35	1.97863e+06	805761	3.22211e+06	1.08783e+06	2.89952e+06	542661	3.99122e+06	3.19488e+06	1.62845	1.37651	1.18303	0.754743	0.729549	0.996358	0.997128
Q8C419	GPR158	1.12582e+07	2.78898e+06	1.59996e+07	3.89313e+06	7.24074e+06	5.85778e+06	8.82421e+06	6.06062e+06	1.42115	1.21869	1.16613	1.69672	0.729549	0.988047	0.999195
Q8R395	COMMD5	3.90077e+06	422330	3.35293e+06	1.26297e+06	5.14152e+06	1.00511e+06	4.48635e+06	1.16192e+06	0.859556	0.872574	0.985081	0.753406	0.729549	0.984195	0.9847
Q9D024	CCDC47	1.01388e+07	4.23807e+06	1.15638e+07	5.95908e+06	1.14594e+07	3.2405e+06	9.8948e+06	4.77903e+06	1.14055	0.863467	1.32089	1.01632	0.729549	0.996358	0.9847
Q9WTU6	MAPK9	2.01132e+06	714199	1.6116e+06	1.71018e+06	1.22512e+06	762397	914010	261280	0.801264	0.746059	1.074	1.69365	0.729549	0.983805	0.9847
Q9WV54	ASAH1	1.46431e+07	2.58619e+06	1.34032e+07	2.92839e+06	1.50397e+07	3.04996e+06	1.51288e+07	3.78433e+06	0.915321	1.00592	0.909932	0.929657	0.729549	0.983805	0.9847
P70697	UROD	1.15279e+07	6.18159e+06	1.22195e+07	1.22046e+07	9.64271e+06	5.99686e+06	6.18515e+06	5.4498e+06	1.05999	0.641433	1.65253	1.50036	0.731119	0.996358	0.997128
P70677	CASP3	1.82664e+07	4.82674e+06	1.17263e+07	2.00519e+06	1.02676e+07	4.24523e+06	1.06458e+07	4.90218e+06	0.64196	1.03683	0.619154	1.43414	0.731247	0.996358	0.997128
P42932	CCT8	2.7366e+07	1.85655e+06	2.64532e+07	2.78088e+06	2.52919e+07	2.12783e+06	2.66033e+07	4.10617e+06	0.966644	1.05185	0.918993	1.03708	0.731846	0.983805	0.997128
Q6P5E6	GGA2	1.03259e+07	4.25004e+06	8.61341e+06	4.48478e+06	6.6809e+06	2.03956e+06	8.81695e+06	2.95791e+06	0.834158	1.31973	0.632069	1.22206	0.735846	0.996358	0.997128
P28660	NCKAP1	7.23898e+06	5.21282e+06	8.09902e+06	3.01186e+06	5.3955e+06	2.87904e+06	8.66854e+06	2.31821e+06	1.11881	1.60662	0.696372	1.09058	0.736415	0.983805	0.9847
Q99JF5	MVD	1.26741e+07	8.87532e+06	1.32998e+07	4.98098e+06	1.10506e+07	5.78763e+06	1.00773e+07	5.90279e+06	1.04937	0.911926	1.15072	1.22936	0.738356	0.996358	0.9847
O08528	HK2	9.38805e+06	1.7721e+06	1.22387e+07	2.57509e+06	1.10369e+07	3.03173e+06	1.01216e+07	5.33986e+06	1.30364	0.917071	1.42153	1.02213	0.739958	0.996358	0.9847
Q5PSV9	MDC1	6.9808e+06	3.63063e+06	6.48516e+06	1.773e+06	5.70115e+06	1.99999e+06	5.2734e+06	4.00451e+06	0.929	0.92497	1.00436	1.22702	0.739958	0.996358	0.9847
P27046	MAN2A1	1.22545e+07	2.77285e+06	1.27864e+07	2.17556e+06	1.40817e+07	1.81014e+06	1.38894e+07	739468	1.0434	0.986346	1.05785	0.895244	0.740499	0.996358	0.9847
Q6DFW4	NOP58	1.58536e+07	3.40996e+06	1.51296e+07	2.90206e+06	1.40483e+07	3.44526e+06	1.28673e+07	3.22237e+06	0.954332	0.915937	1.04192	1.15112	0.740499	0.983805	0.985558
Q8BK30	NDUFV3	1.48205e+07	1.63839e+06	1.60168e+07	1.25975e+06	1.44872e+07	3.14038e+06	1.5025e+07	3.394e+06	1.08072	1.03712	1.04204	1.0449	0.740499	0.996358	0.997128
Q921T2-2	TOR1AIP1	1.86306e+07	3.82008e+06	1.85885e+07	5.08919e+06	2.0929e+07	2.51769e+06	2.23217e+07	3.47067e+06	0.997742	1.06655	0.935489	0.860543	0.740499	0.996358	0.9847
P00405	MTCO2	4.42632e+07	2.58152e+07	5.5499e+07	1.97742e+07	4.44278e+07	1.06264e+07	4.46394e+07	1.57083e+07	1.25384	1.00476	1.2479	1.12008	0.741796	0.983805	0.9847
P17710	HK1	1.14388e+07	1.4354e+06	9.52737e+06	1.37572e+06	1.0739e+07	1.771e+06	1.05323e+07	2.20036e+06	0.832902	0.980754	0.849247	0.985652	0.741796	0.996358	0.997128
P56380	NUDT2	7.59348e+06	6.94126e+06	5.89196e+06	3.20264e+06	3.70677e+06	3.3726e+06	3.42547e+06	3.74796e+06	0.775923	0.924112	0.839643	1.89077	0.741796	0.996358	0.9847
P63038	HSPD1	5.49678e+07	5.27844e+06	6.46136e+07	6.0814e+06	6.12967e+07	9.21458e+06	5.64168e+07	5.17894e+06	1.17548	0.920388	1.27716	1.01587	0.741796	0.996358	0.9847
P70460	VASP	1.4687e+07	2.3127e+06	1.32209e+07	5.3857e+06	1.60581e+07	2.88159e+06	1.43886e+07	6.17001e+06	0.900176	0.89603	1.00463	0.916616	0.741796	0.983805	0.997128
P84096	RHOG	1.13926e+07	2.84158e+06	1.07532e+07	6.28139e+06	1.04737e+07	3.83094e+06	2.19123e+07	2.08314e+07	0.943873	2.09213	0.451154	0.683807	0.741796	0.983805	0.9847
Q08093	CNN2	3.73754e+07	4.1263e+06	3.75245e+07	7.66739e+06	3.94239e+07	7.86598e+06	3.62881e+07	8.06814e+06	1.00399	0.92046	1.09075	0.989274	0.741796	0.996358	0.997128
Q6A026	PDS5A	5.38658e+06	3.18923e+06	6.48719e+06	3.33182e+06	3.57346e+06	1.39133e+06	6.81009e+06	892805	1.20432	1.90574	0.631945	1.14352	0.741796	0.983805	0.997128
Q7TNE3	SPAG7	2.38767e+07	5.74217e+06	2.30924e+07	4.97556e+06	3.59123e+07	1.05507e+07	3.14325e+07	9.99611e+06	0.96715	0.875259	1.10499	0.697443	0.741796	0.983805	0.9847
Q8BX17	GEMIN5	6.57019e+06	3.77306e+06	8.79899e+06	4.56924e+06	2.08454e+07	1.38408e+07	1.48048e+07	1.10074e+07	1.33923	0.710218	1.88566	0.431111	0.741796	0.983805	0.9847
Q8CEC0	NUP88	1.05505e+07	7.5737e+06	1.72974e+07	1.07133e+07	1.18136e+07	8.12425e+06	1.23776e+07	7.29727e+06	1.63949	1.04774	1.56479	1.15116	0.741796	0.996358	0.997128
Q8CGP0	HIST3H2BB	2.37696e+08	9.72157e+07	2.62682e+08	1.24603e+08	2.77099e+08	8.92436e+07	2.74523e+08	1.0616e+08	1.10512	0.990704	1.11548	0.907102	0.741796	0.983805	0.9847
Q9D0R4	DDX56	7.43976e+06	1.81528e+06	1.00435e+07	4.12505e+06	7.50572e+06	3.99265e+06	5.722e+06	2.45682e+06	1.34998	0.762353	1.77081	1.32172	0.741796	0.996358	0.9847
Q9D1R2	KTI12	1.65194e+07	1.25278e+07	3.3117e+07	8.1356e+06	2.58168e+07	1.45716e+07	2.22597e+07	1.66192e+07	2.00473	0.862219	2.32509	1.03245	0.741796	0.983805	0.997128
Q9JIX0	ENY2	1.54039e+07	3.85498e+06	1.5435e+07	3.26125e+06	1.71446e+07	1.23589e+06	1.74126e+07	4.48827e+06	1.00202	1.01563	0.986598	0.892405	0.741796	0.996358	0.997128
Q9JJY4	DDX20	4.11176e+06	2.58596e+06	2.1579e+06	1.0355e+06	2.7855e+07	2.52063e+07	1.54605e+07	1.26972e+07	0.524812	0.555034	0.94555	0.144744	0.741796	0.996358	0.999195
P14602	HSPB1	1.57576e+07	5.03111e+06	1.49244e+07	7.62026e+06	2.56048e+07	8.21731e+06	2.81145e+07	5.91019e+06	0.947123	1.09802	0.862578	0.571153	0.235992	0.983805	0.997323	Yes
O09167	RPL21	3.98295e+07	1.63365e+07	3.85793e+07	1.93247e+07	2.53718e+07	3.49278e+06	3.26464e+07	1.98374e+07	0.96861	1.28672	0.752776	1.35145	0.742169	0.996358	0.997128
Q3TVI8	PBXIP1	7.95936e+06	5.8078e+06	8.92376e+06	5.3319e+06	7.21616e+06	1.45879e+06	6.78106e+06	2.9059e+06	1.12117	0.939705	1.1931	1.20618	0.742169	0.995901	0.9847
Q4LDD4	ARAP1	9.82832e+06	2.18209e+06	7.35558e+06	2.55034e+06	6.68973e+06	1.64068e+06	7.11559e+06	2.52796e+06	0.748407	1.06366	0.703616	1.24473	0.742169	0.996358	0.9847
Q6ZQ06	CEP162	1.0211e+08	4.87477e+07	1.25406e+08	3.50044e+07	1.1471e+08	3.42874e+07	9.23695e+07	2.86716e+07	1.22815	0.805245	1.52519	1.09869	0.742169	0.988383	0.9847
Q9CWI3	BCCIP	1.06702e+07	6.50314e+06	8.8971e+06	4.64162e+06	1.05595e+07	6.09644e+06	7.91175e+06	3.36e+06	0.833829	0.74925	1.11288	1.05933	0.742169	0.983805	0.9847
Q9CX34	SUGT1	7.31687e+06	1.20829e+06	1.06087e+07	4.55544e+06	1.04254e+07	6.35985e+06	7.30571e+06	1.25898e+06	1.44989	0.700761	2.06903	1.01097	0.742169	0.983805	0.9847
O55135	EIF6	3.96301e+07	5.63634e+06	4.07426e+07	6.86336e+06	3.63e+07	4.74603e+06	4.25993e+07	5.6079e+06	1.02807	1.17354	0.876047	1.01867	0.742683	0.983805	0.9847
P28474	ADH5	1.56889e+07	1.36107e+06	1.75539e+07	1.77387e+06	1.46171e+07	2.72784e+06	1.7797e+07	3.69431e+06	1.11888	1.21754	0.918965	1.02557	0.742683	0.996358	0.996887
P28740-2	KIF2A	8.65155e+06	1.19901e+06	7.91804e+06	982575	8.54449e+06	982943	7.97237e+06	1.09847e+06	0.915217	0.933042	0.980895	1.00319	0.742683	0.983805	0.997128
P59326	YTHDF1	5.68557e+06	1.53119e+06	8.15005e+06	2.91556e+06	8.05444e+06	3.29959e+06	8.07857e+06	2.79695e+06	1.43346	1.003	1.42918	0.857597	0.742683	0.988047	0.997128
P62855	RPS26	7.07085e+07	3.46435e+07	8.05983e+07	2.62272e+07	7.53259e+07	2.03439e+07	6.2458e+07	1.32303e+07	1.13987	0.82917	1.37471	1.09815	0.742683	0.996358	0.997128
Q07076	ANXA7	8.34171e+06	1.27744e+06	9.97163e+06	3.0767e+06	9.14207e+06	2.08598e+06	1.16754e+07	2.45431e+06	1.19539	1.27711	0.936015	0.879709	0.742683	0.996358	0.9847
Q7TMB8	CYFIP1	9.48675e+06	2.67967e+06	8.99256e+06	2.77125e+06	8.06341e+06	2.03237e+06	9.56259e+06	2.19246e+06	0.947907	1.18592	0.799299	1.04841	0.742683	0.996358	0.997128
Q9CQA1	TRAPPC5	2.5635e+06	1.23569e+06	3.42635e+06	1.09744e+06	2.59052e+06	777469	3.27102e+06	642355	1.33659	1.26269	1.05853	1.02189	0.742683	0.983805	0.997128
Q9CQN1	TRAP1	1.86495e+07	2.40906e+06	1.90742e+07	2.84442e+06	1.82585e+07	1.66002e+06	1.90452e+07	1.78113e+06	1.02277	1.04308	0.980529	1.01126	0.742683	0.996358	0.997128
Q9D0Q7	MRPL45	1.37663e+07	4.38509e+06	2.38208e+07	1.58489e+07	3.32641e+07	1.53458e+07	1.17185e+07	7.28673e+06	1.73037	0.352285	4.91184	0.835593	0.742683	0.983805	0.9847
Q9DB20	ATP5O	3.3386e+07	1.07768e+07	3.38101e+07	7.24748e+06	3.59133e+07	5.73257e+06	3.66753e+07	2.33971e+06	1.0127	1.02122	0.991661	0.925711	0.742683	0.983805	0.9847
Q9QXK7	CPSF3	9.27802e+06	4.18991e+06	7.8073e+06	2.28138e+06	1.78541e+07	1.74841e+07	1.52777e+07	1.35751e+07	0.841484	0.855697	0.98339	0.515677	0.742683	0.983805	0.9847
P35569	IRS1			1.25289e+07		1.10791e+07		1.59748e+07			1.44189		0.463109				Yes
Q3TIU4	PDE12	1.77879e+07	3.48526e+06	1.39651e+07	6.13721e+06	1.1832e+07	4.42022e+06	1.45918e+07	9.72485e+06	0.785092	1.23325	0.636604	1.20169	0.745465	0.987756	0.997128
Q62504	SPEN	1.34521e+07	950904	1.27387e+07	1.3024e+06	1.47703e+07	5.46564e+06	1.67892e+07	1.42924e+06	0.946968	1.13668	0.833097	0.829888	0.745465	0.983805	0.9847
Q9DAN1	PDILT	5.64784e+07	7.27318e+06	5.70996e+07	1.49225e+07	4.49539e+07	1.01215e+07	3.64763e+07	9.90601e+06	1.011	0.811416	1.24597	1.39479	0.745465	0.983805	0.997128
Q9JHU4	DYNC1H1	1.63557e+07	780491	1.6205e+07	520789	1.56971e+07	1.14668e+06	1.50272e+07	533719	0.990784	0.957327	1.03495	1.05977	0.745465	0.983805	0.9847
Q8CB77	ELOA	2.92022e+07	2.21346e+07	1.75211e+07	1.18591e+07	4.11804e+07	2.23214e+07	3.0884e+07	2.08864e+07	0.599992	0.749968	0.800023	0.648355	0.746311	0.983805	0.9847
Q61081	CDC37	1.44401e+07	1.83207e+06	1.44027e+07	5.30483e+06	1.4858e+07	5.64415e+06	1.38255e+07	6.93041e+06	0.997411	0.930513	1.07189	1.00555	0.749188	0.996965	0.997323
Q8K2A1	GULP1	8.19579e+06	4.24517e+06	1.12706e+07	3.32097e+06	8.01217e+06	2.38848e+06	8.76036e+06	3.68104e+06	1.37516	1.09338	1.25772	1.16061	0.749188	0.996358	0.9847
Q8VHI3	POFUT2	9.3884e+06	4.70874e+06	7.4686e+06	6.47111e+06	2.18387e+06	2.95837e+06	8.35123e+06	3.57924e+06	0.795513	3.82404	0.208029	1.60008	0.749188	0.996619	0.9847
Q9JLM8	DCLK1	8.93969e+06	2.67524e+06	8.2267e+06	4.38477e+06	9.09211e+06	3.53146e+06	9.33163e+06	2.49079e+06	0.920244	1.02634	0.896624	0.931754	0.749188	0.996358	0.9847
P68369	TUBA1A	9.25092e+07	1.44869e+07	1.00347e+08	2.90931e+07	8.95303e+07	2.11668e+07	9.68399e+07	7.13031e+06	1.08473	1.08164	1.00285	1.0348	0.750893	0.996358	0.999195
P70372	ELAVL1	2.71359e+07	5.6262e+06	2.99048e+07	6.5265e+06	2.73879e+07	3.70937e+06	3.00465e+07	3.83432e+06	1.10204	1.09707	1.00453	0.993145	0.750893	0.983805	0.997128
Q7TSV4	PGM2	1.47615e+07	6.97576e+06	1.19827e+07	4.24292e+06	9.50801e+06	2.1761e+06	1.12395e+07	3.57313e+06	0.811752	1.18211	0.686699	1.28903	0.750893	0.996358	0.9847
Q8BMC4	NOP9	3.64447e+06	1.12421e+06	4.71719e+06	2.18112e+06	5.39183e+06	3.00438e+06	5.13506e+06	2.04233e+06	1.29434	0.952378	1.35906	0.794314	0.750893	0.996358	0.997128
Q8R1F1	FAM129B	1.29183e+07	2.51986e+06	1.06093e+07	2.97054e+06	1.33995e+07	1.43381e+06	1.05297e+07	2.00356e+06	0.821261	0.785828	1.04509	0.983222	0.750893	0.996089	0.997128
Q9D6K9	CERS5	4.21876e+06	3.61709e+06	5.98305e+06	2.77585e+06	5.68277e+06	2.03634e+06	4.32468e+06	2.80903e+06	1.4182	0.761017	1.86356	1.01942	0.750893	0.988383	0.9847
Q9D823	RPL37	1.35834e+07	6.79932e+06	1.43069e+07	8.38122e+06	1.30767e+07	6.80209e+06	1.68321e+07	1.38994e+07	1.05326	1.28718	0.818272	0.932511	0.750893	0.996358	0.9847
Q9QXS6-2	DBN1	1.44195e+07	6.41661e+06	1.39227e+07	5.71651e+06	1.36516e+07	4.25069e+06	1.48098e+07	3.88034e+06	0.965544	1.08484	0.890034	0.995813	0.750893	0.983805	0.997128
Q9Z315	SART1	8.37136e+06	2.28875e+06	7.48373e+06	4.93156e+06	8.2174e+06	4.83092e+06	8.88927e+06	6.29214e+06	0.893969	1.08176	0.826401	0.926837	0.750893	0.996358	0.9847
Q9CZD3	GARS	2.66213e+07	3.85937e+06	2.66603e+07	2.53968e+06	2.65819e+07	1.35255e+06	2.57874e+07	1.89339e+06	1.00147	0.970113	1.03232	1.01742	0.750985	0.983805	0.9847
Q9DA08	SGF29	2.0427e+06	503633	1.32254e+06	600499	1.46743e+06	207541	1.32353e+06	388427	0.647449	0.901936	0.717843	1.20576	0.750985	0.983805	0.9847
Q9JIY5	HTRA2	8.09566e+06	741565	9.35605e+06	1.20519e+06	8.33419e+06	2.30569e+06	7.7955e+06	3.49668e+06	1.15569	0.935363	1.23555	1.08196	0.750985	0.988047	0.9847
Q9R1Q9	ATP6AP1	1.29396e+07	6.27693e+06	9.21729e+06	2.13389e+06	1.20887e+07	7.13892e+06	2.31968e+07	1.14597e+07	0.712329	1.91889	0.371219	0.627933	0.750985	0.996358	0.9847
Q9Z110-2	ALDH18A1	2.3997e+07	2.15974e+06	2.36161e+07	3.28537e+06	2.24968e+07	4.41644e+06	2.74621e+07	3.1988e+06	0.984126	1.22071	0.806192	0.953047	0.750985	0.996358	0.997128
Q9R0Q6	ARPC1A	3.39449e+07	5.87314e+06	3.14265e+07	6.79259e+06	2.79368e+07	7.42683e+06	3.22271e+07	6.71636e+06	0.925808	1.15357	0.80256	1.08656	0.751768	0.996358	0.9847
P55288	CDH11	8.03248e+06	1.55292e+06	8.21007e+06	3.20897e+06	9.40025e+06	3.93276e+06	1.01436e+07	7.88841e+06	1.02211	1.07907	0.94721	0.831084	0.75222	0.996358	0.9847
Q921I2	KLHDC4	6.35009e+06	127658	6.2371e+06	1.45578e+06	1.56107e+07	9.43867e+06	7.23689e+06	5.44714e+06	0.982207	0.463585	2.11872	0.550919	0.753615	0.996358	0.997128
P36552	CPOX	8.75806e+06	2.74707e+06	9.53022e+06	3.11663e+06	8.22933e+06	1.42581e+06	9.00963e+06	2.60103e+06	1.08817	1.09482	0.993923	1.06087	0.753802	0.996358	0.998063
P47757-2	CAPZB	3.36282e+07	1.04035e+07	3.04436e+07	7.56572e+06	3.53958e+07	8.10089e+06	3.99213e+07	2.71946e+06	0.905301	1.12785	0.802675	0.850693	0.753802	0.983805	0.997128
Q3UPH1	PRRC1	8.59092e+06	2.49667e+06	8.44165e+06	4.07478e+06	1.03182e+07	2.81008e+06	9.54467e+06	1.67823e+06	0.982624	0.925031	1.06226	0.857508	0.753802	0.996358	0.997128
Q8VHK9	DHX36	8.23575e+06	2.95689e+06	4.6415e+06	2.22463e+06	4.87447e+06	2.59855e+06	6.33468e+06	1.93587e+06	0.56358	1.29956	0.433669	1.14882	0.753802	0.983805	0.9847
Q8WTY4	CIAPIN1	1.08135e+07	3.12649e+06	1.18108e+07	3.49879e+06	1.16162e+07	3.20782e+06	1.26863e+07	3.75002e+06	1.09223	1.09212	1.0001	0.93095	0.753802	0.983805	0.9847
Q99ME9	GTPBP4	1.14976e+07	6.63888e+06	1.1801e+07	5.16191e+06	6.28805e+06	3.15103e+06	1.00357e+07	6.18238e+06	1.02638	1.59599	0.643102	1.42729	0.753802	0.996358	0.997323
Q9CQT2	RBM7	4.44924e+06	1.03865e+06	3.93711e+06	2.88919e+06	4.94471e+06	2.92041e+06	4.07231e+06	1.31451e+06	0.884895	0.823571	1.07446	0.930058	0.753802	0.996674	0.997128
Q9CYD3	CRTAP	1.32542e+07	4.20827e+06	1.38057e+07	5.10734e+06	1.2706e+07	1.83889e+06	1.16185e+07	4.8666e+06	1.04161	0.914412	1.13911	1.11246	0.753802	0.996358	0.999195
Q9CZW4	ACSL3	1.20382e+07	2.57495e+06	9.53605e+06	2.07707e+06	8.13645e+06	2.33223e+06	7.52313e+06	2.3808e+06	0.792147	0.92462	0.856727	1.37771	0.753802	0.983805	0.997128
P58044	IDI1	2.25373e+07	4.80129e+06	2.3619e+07	6.78359e+06	2.05918e+07	3.1356e+06	2.14328e+07	3.65852e+06	1.04799	1.04084	1.00687	1.09831	0.754385	0.996358	0.999195
P58281	OPA1	1.15993e+07	4.55547e+06	7.67729e+06	6.21479e+06	6.96442e+06	8.83271e+06	8.2469e+06	6.25908e+06	0.661878	1.18415	0.558948	1.26725	0.754385	0.983805	0.997128
Q8JZN7	RHOT2	9.59306e+06	1.83059e+06	1.00896e+07	1.80475e+06	8.79899e+06	1.45381e+06	8.87645e+06	705411	1.05176	1.0088	1.04258	1.11356	0.754385	0.983805	0.9847
Q9WUU7	CTSZ	7.86612e+06	3.87729e+06	7.3272e+06	4.33186e+06	5.88858e+06	4.3313e+06	6.88115e+06	5.56696e+06	0.931488	1.16856	0.797126	1.18979	0.754385	0.996358	0.997128
Q61103	DPF2	1.81592e+07	3.00295e+06	1.32086e+07	1.01458e+07	1.38611e+07	3.34987e+06	1.74377e+07	1.37926e+06	0.727378	1.25804	0.578186	1.0022	0.756185	0.983805	0.9847
Q60902	EPS15L1	5.48529e+06	1.27645e+06	4.92101e+06	1.61178e+06	4.50325e+06	1.61422e+06	4.49377e+06	2.18873e+06	0.897128	0.997895	0.89902	1.15664	0.757255	0.996358	0.9847
Q9CXI5	MANF	2.56238e+07	2.82047e+06	2.73354e+07	7.79974e+06	2.55236e+07	1.11113e+07	2.7601e+07	5.48332e+06	1.0668	1.08139	0.986504	0.996886	0.757255	0.996358	0.997128
O88712	CTBP1	2.6281e+07	6.13352e+06	1.9724e+07	6.18929e+06	2.22298e+07	1.03272e+07	1.93675e+07	4.1231e+06	0.750507	0.871241	0.861423	1.10596	0.757718	0.995901	0.997128
P61161	ACTR2	2.75402e+07	7.19115e+06	2.88227e+07	5.22339e+06	2.2337e+07	5.44481e+06	3.15922e+07	1.03947e+07	1.04657	1.41435	0.739966	1.04513	0.757718	0.994387	0.9847
Q61425	HADH	1.61595e+07	4.32498e+06	1.62127e+07	3.12845e+06	1.3169e+07	2.59775e+06	1.41092e+07	1.99338e+06	1.00329	1.0714	0.936426	1.18674	0.757814	0.996358	0.997128
Q9D0A3	ARPIN	1.25095e+07	4.19708e+06	1.14124e+07	2.05341e+06	1.69026e+07	5.61839e+06	1.97599e+07	1.23529e+07	0.912294	1.16905	0.780374	0.652491	0.757814	0.996358	0.9847
O35604	NPC1	5.64698e+06	2.38776e+06	7.43666e+06	2.55475e+06	3.98156e+06	479764	5.18695e+06	2.12344e+06	1.31693	1.30274	1.01089	1.42702	0.758146	0.983805	0.997128
Q60737	CSNK2A1	2.84055e+07	5.27207e+06	2.51472e+07	6.00166e+06	2.46116e+07	4.27994e+06	2.38034e+07	5.31536e+06	0.885294	0.967163	0.915351	1.10612	0.758146	0.996358	0.9847
Q8CHW4	EIF2B5	1.31825e+07	4.54919e+06	1.55224e+07	3.15554e+06	8.66745e+06	1.59341e+06	1.06102e+07	5.87867e+06	1.1775	1.22414	0.961897	1.48903	0.758146	0.983805	0.997128
Q91YE6	IPO9	1.38968e+07	3.91485e+06	1.22413e+07	4.57281e+06	1.10293e+07	3.08502e+06	1.01968e+07	1.97272e+06	0.88087	0.924524	0.952783	1.23141	0.758146	0.983805	0.999195
P20664	PRIM1	1.38026e+07	7.57555e+06	9.07994e+06	8.23315e+06	1.54274e+07	9.47019e+06	1.99599e+07	1.27376e+07	0.657842	1.2938	0.508459	0.646631	0.760717	0.996358	0.9847
Q9CXW3	CACYBP	2.05429e+07	3.00983e+06	2.26729e+07	2.22596e+06	2.07128e+07	1.9492e+06	1.99476e+07	3.20916e+06	1.10368	0.963055	1.14602	1.06285	0.761191	0.996358	0.9847
Q9Z0P5	TWF2	9.17414e+06	1.84032e+06	9.60049e+06	1.56397e+06	7.88647e+06	1.65901e+06	8.6666e+06	1.87858e+06	1.04647	1.09892	0.952275	1.13421	0.762266	0.996358	0.997128
P60843	EIF4A1	4.33596e+07	3.72078e+06	4.88811e+07	7.39238e+06	4.45393e+07	6.22637e+06	4.61698e+07	6.48846e+06	1.12734	1.03661	1.08753	1.01689	0.764602	0.996358	0.9847
Q8VC30	TKFC	9.91717e+06	3.61326e+06	9.86311e+06	3.04059e+06	8.73538e+06	3.95093e+06	1.26918e+07	4.15162e+06	0.994549	1.45292	0.684515	0.923138	0.764602	0.994308	0.9847
Q99JN2	KLHL22	2.86907e+07	1.81093e+07	2.69336e+07	1.70497e+07	2.4852e+07	1.25864e+07	2.15096e+07	1.30836e+07	0.938756	0.86551	1.08463	1.19979	0.764602	0.983805	0.997323
Q60972	RBBP4	3.60868e+07	6.72773e+06	4.09802e+07	3.89554e+06	3.85931e+07	1.01989e+07	3.00448e+07	6.99105e+06	1.1356	0.778502	1.4587	1.12281	0.764878	0.983805	0.9847
Q8JZX4	RBM17	1.21043e+07	1.74575e+06	1.3661e+07	1.7921e+06	1.19622e+07	2.14815e+06	1.19097e+07	1.23577e+06	1.1286	0.995609	1.13358	1.07932	0.764878	0.983805	0.999615
Q8K1R3	PNPT1	5.3405e+07	6.52847e+07	4.36364e+06	1.33007e+06	5.57299e+06	2.10835e+06	6.76673e+06	2.11558e+06	0.0817085	1.2142	0.0672941	4.68152	0.764878	0.996358	0.997128
Q9DB15	MRPL12	2.02362e+07	5.14712e+06	1.62442e+07	3.92335e+06	2.07895e+07	6.95397e+06	2.04019e+07	3.1588e+06	0.802729	0.981353	0.817981	0.88563	0.764878	0.996358	0.9847
Q3THG9	AARSD1	9.76703e+06	5.65779e+06	3.05569e+06	2.8609e+06	1.08705e+07	6.20253e+06	1.13717e+07	9.94833e+06	0.312858	1.04611	0.299068	0.576503	0.765157	0.983805	0.9847
Q8BW10	NOB1	4.02343e+06	68099	4.74372e+06	816026	6.1929e+06	1.33923e+06	4.02072e+06	855266	1.17902	0.649246	1.81599	0.858379	0.765157	0.996358	0.9847
Q8C181-2	MBNL2	1.57139e+07	3.93963e+06	1.80163e+07	3.59953e+06	1.84817e+07	1.67466e+06	1.55889e+07	6.11458e+06	1.14652	0.843478	1.35927	0.99001	0.765157	0.996358	0.9847
Q8C4J7	TBL3	7.16547e+06	2.65376e+06	7.09851e+06	1.95833e+06	6.22946e+06	1.82102e+06	6.36654e+06	2.30898e+06	0.990656	1.02201	0.969325	1.13242	0.765157	0.994387	0.9847
P14901	HMOX1	6.38627e+06	5.43243e+06	5.19374e+06	3.23073e+06	1.12337e+07	6.30906e+06	8.55153e+06	2.17622e+06	0.813266	0.761239	1.06835	0.585285	0.765331	0.996358	0.999713
Q9QXZ0	MACF1	2.88781e+06	1.58307e+06	4.14874e+06	1.35137e+06	4.24908e+06	3.87855e+06	3.01503e+06	2.51907e+06	1.43664	0.709571	2.02465	0.968673	0.765463	0.983805	0.9847
Q8BTS4	NUP54	9.05922e+06	4.18575e+06	1.13398e+07	3.11453e+06	1.49434e+07	7.05626e+06	1.5495e+07	1.02482e+07	1.25175	1.03691	1.20718	0.670175	0.767516	0.996358	0.998782
Q8BMG7	RAB3GAP2	7.08997e+06	2.69205e+06	5.31542e+06	2.24909e+06	3.83767e+06	1.61699e+06	3.40794e+06	1.58809e+06	0.749709	0.888022	0.844246	1.71212	0.767715	0.996358	0.997128
Q3TIV5	ZC3H15	1.10159e+07	3.88328e+06	1.08051e+07	2.07412e+06	1.23807e+07	2.40136e+06	1.16825e+07	2.22173e+06	0.980863	0.943602	1.03949	0.906821	0.768214	0.996358	0.997128
Q9D9Z1	KNSTRN	5.3836e+06	1.482e+06	7.64134e+06	2.82007e+06	7.43208e+06	3.20254e+06	1.68947e+06	138580	1.41937	0.227322	6.24389	1.42793	0.768214	0.983805	0.997128
O35226	PSMD4	1.84843e+07	7.36897e+06	1.98905e+07	6.97266e+06	1.8811e+07	4.55771e+06	2.41091e+07	5.68098e+06	1.07608	1.28165	0.839604	0.894099	0.768414	0.983805	0.997128
Q9JIW9	RALB	1.11866e+07	897542	1.04231e+07	2.68157e+06	1.20313e+07	3.72059e+06	1.05609e+07	981860	0.931748	0.87778	1.06148	0.956515	0.768479	0.996358	0.9847
O70310	NMT1	1.1916e+07	5.78113e+06	1.33505e+07	4.90588e+06	1.23573e+07	3.37572e+06	1.26755e+07	6.62436e+06	1.12039	1.02575	1.09226	1.00934	0.769016	0.996358	0.9847
P06797	CTSL	1.47549e+07	4.159e+06	1.67191e+07	2.99496e+06	1.75555e+07	3.64417e+06	1.46682e+07	3.01305e+06	1.13313	0.835536	1.35617	0.976734	0.769016	0.996619	0.9847
P21956	MFGE8	1.26803e+07	2.58703e+06	1.28546e+07	2.90847e+06	1.44459e+07	1.47997e+06	1.54171e+07	4.05229e+06	1.01375	1.06723	0.949885	0.855066	0.769016	0.996358	0.997128
P35922-7	FMR1	1.36814e+07	1.83924e+06	1.28348e+07	1.98185e+06	1.27633e+07	2.50727e+06	1.38266e+07	2.97647e+06	0.938122	1.08331	0.865978	0.997225	0.769016	0.983805	0.9847
Q5DU37-3	ZFYVE26	1.60249e+07	4.46858e+06	1.70015e+07	6.14769e+06	1.31238e+07	4.37715e+06	1.38819e+07	4.27981e+06	1.06094	1.05776	1.003	1.22295	0.769016	0.996358	0.997128
Q62261	SPTBN1	1.83864e+07	2.26192e+06	1.86025e+07	1.12593e+06	1.6324e+07	1.6228e+06	1.85518e+07	1.16937e+06	1.01175	1.13647	0.890258	1.06059	0.769016	0.983805	0.997128
Q78IK2	USMG5	2.51842e+07	2.6492e+06	2.49099e+07	4.81765e+06	2.47064e+07	7.06914e+06	2.19137e+07	4.10526e+06	0.989109	0.886963	1.11516	1.07452	0.769016	0.996358	0.9847
Q8BWQ6		5.84414e+06	1.1463e+06	3.93941e+06	902358	3.94462e+06	1.68824e+06	4.49611e+06	682428	0.674078	1.13981	0.591396	1.15909	0.769016	0.996358	0.9847
Q9CT10	RANBP3	9.34217e+06	4.80514e+06	9.74886e+06	4.76377e+06	9.07857e+06	3.80987e+06	1.08277e+07	2.22228e+06	1.04353	1.19267	0.874957	0.959045	0.769016	0.983805	0.9847
Q9DCL9	PAICS	2.26301e+07	2.38972e+06	2.3361e+07	1.76131e+06	2.15702e+07	2.52638e+06	2.30175e+07	1.63185e+06	1.0323	1.0671	0.967386	1.03147	0.769016	0.983805	0.997128
Q9ER69	WTAP	3.11064e+06	733378	3.08464e+06	1.82956e+06	3.744e+06	2.1815e+06	1.88733e+06	1.24822e+06	0.991643	0.504096	1.96717	1.10014	0.769016	0.983805	0.9847
P54823	DDX6	2.69193e+07	4.07252e+06	2.89749e+07	5.73827e+06	2.83061e+07	4.85334e+06	2.34884e+07	4.07617e+06	1.07636	0.829802	1.29713	1.07915	0.769343	0.983805	0.9847
P58252	EEF2	6.2813e+07	9.44581e+06	6.97658e+07	1.10726e+07	6.31662e+07	1.53515e+07	6.27204e+07	8.99636e+06	1.11069	0.992943	1.11858	1.05316	0.769978	0.996358	0.997128
Q6PDQ2	CHD4	1.11778e+07	1.0758e+06	1.19254e+07	1.45538e+06	1.13914e+07	1.87693e+06	1.17589e+07	2.38655e+06	1.06688	1.03226	1.03354	0.997967	0.769978	0.983805	0.9847
Q8BHS3	RBM22	7.8198e+06	3.95094e+06	1.17412e+07	7.33833e+06	1.11989e+07	5.30016e+06	1.6224e+07	9.16649e+06	1.50147	1.44872	1.03641	0.713309	0.769978	0.996358	0.989331
Q9CQ91	NDUFA3	1.79456e+07	6.27269e+06	1.68583e+07	7.13252e+06	1.32422e+07	7.26059e+06	1.4795e+07	2.97246e+06	0.939412	1.11726	0.840818	1.24135	0.770527	0.983805	0.9847
P07724	ALB	6.46791e+07	2.21883e+07	6.14995e+07	2.10159e+07	7.9626e+07	3.10845e+07	6.01749e+07	1.29562e+07	0.95084	0.755719	1.25819	0.902559	0.770696	0.996358	0.997128
Q8R0H9	GGA1	4.06461e+06	2.71343e+06	6.37281e+06	2.90587e+06	6.87036e+06	4.09788e+06	7.16735e+06	4.17466e+06	1.56788	1.04323	1.50291	0.743527	0.771939	0.996358	0.9847
Q91VW3	SH3BGRL3	2.7372e+07	3.00701e+07	2.42329e+07	2.36023e+07	2.49841e+07	2.00793e+07	2.37757e+07	2.07653e+07	0.885316	0.951634	0.930312	1.05835	0.771939	0.988047	0.990454
Q9DD18	DTD1	3.81494e+06	1.22493e+06	2.75675e+06	1.50449e+06	2.67095e+06	1.12031e+06	2.85546e+06	818602	0.722621	1.06908	0.675928	1.18914	0.773356	0.996358	0.997128
Q6ZQ58	LARP1	2.8898e+06	1.39394e+06	4.45172e+06	3.2187e+06	3.54277e+06	1.27606e+06	2.64374e+06	493688	1.5405	0.746236	2.06436	1.1867	0.773968	0.983805	0.9847
Q61036	PAK3	2.08477e+07	7.41764e+06	2.51217e+07	4.84069e+06	1.91388e+07	6.24235e+06	2.14509e+07	6.97922e+06	1.20501	1.12081	1.07513	1.13254	0.774156	0.996358	0.9847
Q8BGH2	SAMM50	1.08853e+07	3.95328e+06	7.95636e+06	952656	1.28181e+07	3.8486e+06	1.16811e+07	2.24324e+06	0.730928	0.911295	0.802077	0.769072	0.775942	0.983805	0.996887
O70378	EMC8	6.77188e+06	2.07431e+06	5.64427e+06	2.2642e+06	6.68511e+06	4.29639e+06	9.1237e+06	5.9722e+06	0.833486	1.36478	0.610711	0.785394	0.776242	0.983805	0.9847
Q6NS46	PDCD11	7.36201e+06	1.19661e+06	6.47613e+06	967065	8.59566e+06	1.64791e+06	8.55913e+06	1.45242e+06	0.879668	0.99575	0.883422	0.806663	0.776242	0.983805	0.997128
Q7TSG2	CTDP1	3.47823e+06	2.27317e+06	7.33492e+06	3.38689e+06	5.15908e+06	2.89037e+06	3.87283e+06	912373	2.10881	0.750682	2.80919	1.19722	0.776242	0.996358	0.9847
Q8C3I8	HGH1	4.30162e+06	1.53149e+06	1.00511e+07	4.92862e+06	1.24036e+07	7.12792e+06	9.48968e+06	2.70105e+06	2.33658	0.765074	3.05406	0.655575	0.776242	0.983805	0.997128
Q91VU0	FAM3C	2.80695e+07	6.36574e+06	1.92368e+07	8.37204e+06	2.79921e+07	5.1138e+06	2.03599e+07	1.65856e+07	0.685328	0.727344	0.942234	0.978374	0.776242	0.988047	0.990993
Q99MJ9	DDX50	7.91855e+06	1.15307e+06	6.46511e+06	1.97398e+06	8.03453e+06	2.5564e+06	7.90892e+06	1.56567e+06	0.816452	0.984366	0.829419	0.902168	0.776242	0.996358	0.9847
Q9CQU0	TXNDC12	3.24338e+07	1.64609e+07	2.81307e+07	1.48805e+07	2.96704e+07	5.78293e+06	2.51382e+07	1.29983e+07	0.867326	0.847249	1.0237	1.10502	0.776242	0.983805	0.997128
Q9CY97	SSU72	6.45397e+06	3.56012e+06	9.45836e+06	6.35151e+06	7.4943e+06	7.14495e+06	9.34634e+06	3.01581e+06	1.46551	1.24713	1.17511	0.944877	0.776242	0.983805	0.995233
Q9CZR8	TSFM	1.56067e+07	1.85377e+06	1.69827e+07	1.67574e+06	1.35408e+07	2.97873e+06	1.80361e+07	2.50037e+06	1.08817	1.33198	0.816959	1.03207	0.776242	0.991122	0.9847
Q9D903	EBNA1BP2	9.27625e+06	2.46897e+06	7.09172e+06	1.84411e+06	7.12224e+06	1.83994e+06	7.97235e+06	2.22762e+06	0.764503	1.11936	0.682982	1.08436	0.776242	0.996358	0.9847
Q9QZH6	ECSIT	1.61583e+07	1.43403e+07	8.96563e+06	6.08121e+06	1.88197e+07	9.27132e+06	1.25145e+07	1.33564e+07	0.554862	0.664967	0.834421	0.801805	0.776242	0.983805	0.997323
O70492	SNX3	1.77491e+07	1.53346e+06	2.0716e+07	4.391e+06	1.7725e+07	3.63937e+06	1.95006e+07	2.56656e+06	1.16716	1.10017	1.06089	1.0333	0.776477	0.996089	0.9847
P06745	GPI	2.39162e+07	4.88929e+06	2.91723e+07	6.38981e+06	2.44829e+07	7.01604e+06	2.31547e+07	4.9348e+06	1.21977	0.94575	1.28974	1.11443	0.776477	0.983805	0.9847
Q3UMU9	HDGFL2	6.07116e+06	3.18199e+06	8.81869e+06	3.55661e+06	7.22452e+06	1.82782e+06	9.06535e+06	3.64826e+06	1.45255	1.2548	1.1576	0.914056	0.776477	0.996358	0.9847
Q63932	MAP2K2	1.32263e+07	2.55117e+06	1.37317e+07	3.08701e+06	1.12469e+07	2.22137e+06	1.2578e+07	2.1757e+06	1.03821	1.11836	0.928334	1.13151	0.776477	0.996358	0.997128
Q6P9R2	OXSR1	1.31769e+07	4.65389e+06	1.4443e+07	6.34052e+06	1.66952e+07	4.98378e+06	1.66835e+07	3.06462e+06	1.09609	0.999299	1.09686	0.827472	0.776477	0.988047	0.9847
Q8BHB9	CLIC6	3.12663e+07	3.5443e+07	2.36931e+06	795267	5.33766e+06	2.91969e+06	4.44085e+06	1.49506e+06	0.0757784	0.831984	0.0910815	3.43975	0.776477	0.983805	0.9847
Q91VX2	UBAP2	1.42645e+07	5.8303e+06	1.57769e+07	5.48411e+06	1.23642e+07	2.93162e+06	1.29959e+07	6.64487e+06	1.10602	1.05109	1.05226	1.18459	0.776477	0.983805	0.997128
Q922E4	PCYT2	4.84736e+06	2.43386e+06	5.39399e+06	4.29282e+06	5.92739e+06	5.97841e+06	8.67231e+06	6.64573e+06	1.11277	1.46309	0.76056	0.701477	0.776477	0.996358	0.9847
Q9CQB5	CISD2	4.34902e+07	6.72249e+06	4.16959e+07	4.38001e+06	4.03936e+07	6.03453e+06	4.5317e+07	4.81708e+06	0.958744	1.12189	0.854582	0.993881	0.776477	0.983805	0.9847
Q9CQI3	GMFB	1.25676e+07	4.70531e+06	1.45785e+07	5.66679e+06	2.10202e+07	7.27129e+06	2.03692e+07	3.51181e+06	1.16001	0.969029	1.19708	0.655872	0.776477	0.988047	0.997128
Q9D338	MRPL19	1.30921e+07	3.29336e+06	1.36095e+07	4.98621e+06	1.69265e+07	6.82371e+06	1.55856e+07	2.29652e+06	1.03952	0.920776	1.12896	0.821282	0.776477	0.983805	0.9847
Q9D3E6	STAG1	5.12438e+06	2.68748e+06	5.76564e+06	4.28505e+06	5.0954e+06	4.65221e+06	3.92281e+06	2.90698e+06	1.12514	0.769872	1.46146	1.20756	0.776477	0.996358	0.997128
Q9DBE9	FTSJ3	9.40578e+06	4.10884e+06	8.62e+06	1.71361e+06	1.19408e+07	4.09097e+06	9.07996e+06	5.91431e+06	0.916458	0.760415	1.20521	0.857523	0.776477	0.996358	0.9847
Q6IME9	KRT72	1.52647e+07	2.43445e+06	1.06808e+07	2.30536e+06	1.41634e+07	5.50852e+06	1.19087e+07	8.98147e+06	0.699705	0.840812	0.832177	0.995144	0.778987	0.995901	0.997128
P43277	HIST1H1D	2.65246e+08	3.77125e+07	2.83242e+08	3.29548e+07	2.44196e+08	2.49094e+07	2.64659e+08	1.90979e+07	1.06785	1.0838	0.985285	1.07789	0.781976	0.983805	0.9847
Q9WTX8	MAD1L1	1.60779e+07	5.3611e+06	1.91364e+07	7.84021e+06	2.14281e+07	9.37265e+06	1.54747e+07	2.85978e+06	1.19023	0.72217	1.64813	0.954245	0.781976	0.983805	0.997128
Q8R016	BLMH	1.41736e+07	3.14654e+06	1.29818e+07	1.94277e+06	1.2138e+07	3.30251e+06	1.34427e+07	3.05208e+06	0.915911	1.10749	0.827016	1.06156	0.782309	0.999786	0.997128
P46471	PSMC2	2.31438e+07	3.5616e+06	2.49909e+07	2.55433e+06	2.15772e+07	3.01637e+06	2.40743e+07	1.57784e+06	1.07981	1.11573	0.967806	1.05439	0.782322	0.996358	0.997128
Q9D1J3	SARNP	3.75433e+07	8.26883e+06	4.62594e+07	9.92636e+06	3.53527e+07	3.38919e+06	3.45209e+07	5.06569e+06	1.23216	0.976473	1.26185	1.19935	0.782893	0.983805	0.9847
Q9ESU6	BRD4	2.0407e+07	1.71538e+07	3.287e+07	2.08768e+07	6.19515e+06	5.12186e+06	4.68389e+06	5.38385e+06	1.61073	0.756057	2.13043	4.89722	0.782893	0.996358	0.997128
Q9QZ08	NAGK	3.31032e+06	1.82378e+06	2.5214e+06	755122	1.40091e+06	769281	3.62018e+06	1.80308e+06	0.76168	2.58416	0.294749	1.16144	0.782893	0.996358	0.9847
Q9CQI6	COTL1	2.59049e+07	5.07196e+06	2.1888e+07	5.10444e+06	2.41223e+07	6.85256e+06	2.82591e+07	6.44368e+06	0.844937	1.17149	0.721249	0.912402	0.784927	0.988047	0.9847
Q149F3	GSPT2	1.95957e+07	3.10906e+06	1.92581e+07	4.20975e+06	1.83403e+07	3.60653e+06	1.73105e+07	2.46154e+06	0.982774	0.943846	1.04124	1.08984	0.78534	0.996358	0.98883
Q501J6	DDX17	2.95105e+07	2.08568e+06	2.90879e+07	3.78652e+06	2.85677e+07	2.49313e+06	2.94532e+07	3.40889e+06	0.985682	1.031	0.956049	1.00995	0.78534	0.984195	0.997128
Q9D6U8	FAM162A	1.2206e+07	5.51372e+06	1.31033e+07	2.43537e+06	1.00993e+07	2.51815e+06	6.98194e+06	2.40424e+06	1.07352	0.691331	1.55283	1.48171	0.78534	0.996358	0.990454
Q9JI91	ACTN2	4.42836e+07	1.26434e+07	4.64805e+07	1.65346e+07	4.6139e+07	1.07588e+07	4.44919e+07	7.33539e+06	1.04961	0.964302	1.08847	1.00147	0.78534	0.988383	0.997128
O88456	CAPNS1	2.10618e+07	5.24188e+06	2.15772e+07	1.00765e+07	2.07073e+07	6.06117e+06	1.94613e+07	5.78808e+06	1.02447	0.939831	1.09006	1.0615	0.785616	0.996089	0.9847
P61027	RAB10	1.8417e+07	1.18243e+07	1.69132e+07	8.40629e+06	1.44294e+07	6.80866e+06	1.41689e+07	4.09926e+06	0.918347	0.981948	0.93523	1.2354	0.785616	0.996358	0.997128
P62960	YBX1	2.73743e+07	4.48731e+06	3.29384e+07	4.41303e+06	2.74497e+07	7.94527e+06	3.05711e+07	5.41172e+06	1.20326	1.11371	1.0804	1.0395	0.785616	0.983805	0.9847
Q02819	NUCB1	1.32178e+07	3.61672e+06	1.07639e+07	4.88971e+06	1.07822e+07	5.11506e+06	7.70182e+06	4.15322e+06	0.814348	0.714311	1.14005	1.29743	0.785616	0.99969	0.997128
Q8BFV2	PCID2	3.85515e+06	1.62261e+06	2.68505e+06	1.40926e+06	2.90451e+06	656965	3.1676e+06	698355	0.696484	1.09058	0.638638	1.07709	0.785616	0.996358	0.9847
Q9D1A2	CNDP2	1.14382e+07	1.31709e+06	1.19164e+07	2.96448e+06	1.20054e+07	2.19204e+06	1.04189e+07	2.3898e+06	1.0418	0.867855	1.20044	1.04149	0.785616	0.996358	0.9847
O08663	METAP2	6.36486e+06	4.52109e+06	5.32463e+06	3.34144e+06	7.73125e+06	2.0323e+06	7.56933e+06	1.63923e+06	0.836567	0.979057	0.854462	0.76399	0.786402	0.996358	0.997128
G3X982	AOX3	2.3522e+07	3.36461e+06	2.85392e+07	3.76527e+06	2.84955e+07	8.44983e+06	2.73763e+07	5.68138e+06	1.2133	0.960724	1.2629	0.931797	0.786449	0.996358	0.9847
O55201	SUPT5H	1.13032e+07	3.9316e+06	1.13967e+07	3.95567e+06	8.07451e+06	3.09109e+06	1.02864e+07	4.00657e+06	1.00828	1.27393	0.79147	1.23632	0.786449	0.996358	0.9847
O88447	KLC1	4.77441e+06	1.07327e+06	4.66064e+06	1.04813e+06	7.86455e+06	3.27558e+06	5.8398e+06	3.47397e+06	0.976172	0.742547	1.31463	0.688471	0.786449	0.996358	0.997128
P01029	C4B	1.7956e+07	1.81796e+06	2.59376e+07	7.29451e+06	2.48146e+07	7.95543e+06	1.99257e+07	5.49924e+06	1.44451	0.802985	1.79892	0.981075	0.786449	0.988047	0.997128
P05201	GOT1	3.11327e+07	3.49928e+06	2.5266e+07	4.13517e+06	3.13985e+07	3.59594e+06	2.93947e+07	3.59399e+06	0.811557	0.93618	0.866881	0.927715	0.786449	0.983805	0.997128
P08556	NRAS	1.1235e+07	3.87704e+06	9.87219e+06	2.13349e+06	1.11675e+07	3.53115e+06	1.31086e+07	6.6654e+06	0.878697	1.17382	0.748581	0.869466	0.786449	0.996358	0.9847
P83940	ELOC	2.19002e+07	6.58446e+06	2.08968e+07	5.31813e+06	2.25905e+07	4.61991e+06	2.45173e+07	3.57094e+06	0.954183	1.08529	0.879197	0.908489	0.786449	0.983805	0.9847
Q05144	RAC2	6.0845e+07	5.0195e+06	6.9264e+07	8.64777e+06	5.45479e+07	2.06628e+07	5.82798e+07	1.3323e+07	1.13837	1.06842	1.06547	1.15317	0.786449	0.996358	0.9847
Q3UFY7	NT5C3B	1.07705e+07	4.05142e+06	1.18629e+07	2.96374e+06	1.04541e+07	1.09532e+06	8.18937e+06	1.83164e+06	1.10142	0.783365	1.40601	1.21401	0.786449	0.996358	0.9847
Q5SSI6	UTP18	6.30328e+06	4.04782e+06	1.15333e+07	9.05764e+06	5.81084e+06	7.65031e+06	7.97642e+06	6.00249e+06	1.82972	1.37268	1.33296	1.2937	0.786449	0.983805	0.997128
Q60932	VDAC1	3.29733e+07	1.18641e+07	4.90895e+07	2.1393e+07	5.29522e+07	2.11905e+07	5.16761e+07	2.00291e+07	1.48876	0.9759	1.52553	0.784328	0.786449	0.996358	0.9847
Q60973	RBBP7	3.00936e+07	5.16885e+06	3.43865e+07	1.6802e+06	3.75635e+07	6.55582e+06	3.91813e+07	5.33193e+06	1.14265	1.04307	1.09547	0.840188	0.786449	0.983805	0.997128
Q61249	IGBP1	4.48589e+06	2.11589e+06	9.01739e+06	3.42687e+06	9.28144e+06	2.04206e+06	7.32786e+06	4.1553e+06	2.01017	0.789517	2.54607	0.812995	0.786449	0.996358	0.985558
Q64152-2	BTF3	4.15032e+07	1.81744e+07	5.15644e+07	1.87073e+07	3.84713e+07	1.40616e+07	3.43311e+07	1.166e+07	1.24242	0.892383	1.39225	1.27836	0.786449	0.996358	0.9847
Q6ZWV7	RPL35	1.16029e+08	2.49156e+07	1.2027e+08	2.84596e+07	1.30105e+08	2.85583e+07	1.07888e+08	4.16641e+07	1.03655	0.829241	1.25	0.992886	0.786449	0.996358	0.9847
Q80UM3	NAA15	1.15175e+07	4.08031e+06	1.15912e+07	3.72345e+06	1.05822e+07	2.24616e+06	1.11967e+07	2.72211e+06	1.0064	1.05806	0.951171	1.06106	0.786449	0.996358	0.997128
Q8BGC0	HTATSF1	8.19808e+06	6.26679e+06	5.05514e+06	2.07568e+06	1.26976e+07	1.14609e+07	1.00228e+07	4.65494e+06	0.616625	0.789348	0.781183	0.583319	0.786449	0.987756	0.999195
Q8BPB0	MOB1B	1.27872e+07	5.21597e+06	1.5301e+07	1.98367e+06	1.52844e+07	3.19029e+06	1.60606e+07	2.03603e+06	1.19659	1.05078	1.13876	0.896098	0.786449	0.996358	0.9847
Q8C052	MAP1S	1.0849e+07	3.88231e+06	1.0826e+07	2.92969e+06	1.01145e+07	1.93299e+06	1.06177e+07	2.15714e+06	0.997877	1.04975	0.950587	1.04548	0.786449	0.996358	0.997128
Q8CFQ3	AQR	7.88422e+06	6.08371e+06	5.80143e+06	3.47797e+06	4.16687e+06	1.52507e+06	5.0096e+06	1.98161e+06	0.735829	1.20225	0.612045	1.49139	0.786449	0.983805	0.9847
Q8R3N1	NOP14	8.27193e+06	4.62365e+06	7.49809e+06	2.38399e+06	5.68928e+06	2.34368e+06	6.25474e+06	1.97317e+06	0.90645	1.09939	0.824503	1.32033	0.786449	0.988047	0.997128
Q8VCN9	TBCC	1.0583e+07	3.23065e+06	6.62634e+06	3.04551e+06	7.46753e+06	1.06377e+06	7.6541e+06	833590	0.626132	1.02498	0.61087	1.13806	0.786449	0.996965	0.997128
Q8VE37	RCC1	1.8367e+07	2.41945e+06	1.84555e+07	3.51788e+06	1.69545e+07	2.41003e+06	1.72768e+07	2.41736e+06	1.00482	1.01901	0.986076	1.0757	0.786449	0.983805	0.9847
Q8VHR5	GATAD2B	6.71073e+06	5.85288e+06	1.1483e+07	5.37616e+06	1.66175e+07	1.1844e+07	1.0566e+07	4.5732e+06	1.71115	0.635835	2.69118	0.669296	0.786449	0.983805	0.9847
Q9CQ92	FIS1	1.47777e+07	3.90862e+06	1.91791e+07	3.84539e+06	1.69179e+07	4.40743e+06	1.58211e+07	6.86145e+06	1.29784	0.935168	1.38781	1.0372	0.786449	0.983805	0.997128
Q9CYH6	RRS1	1.28463e+07	1.38745e+07	1.02053e+07	8.35002e+06	1.0724e+07	4.88535e+06	1.13785e+07	1.30952e+07	0.794422	1.06104	0.748723	1.04294	0.786449	0.983805	0.9847
Q9CZJ2	HSPA12B	7.98673e+06	5.2969e+06	9.0449e+06	7.27742e+06	7.29532e+06	3.80777e+06	7.75737e+06	7.82383e+06	1.13249	1.06333	1.06504	1.13147	0.786449	0.996358	0.997128
Q9EPU0	UPF1	1.20636e+07	1.81968e+06	1.22031e+07	1.8587e+06	1.25818e+07	1.56113e+06	1.22863e+07	2.28906e+06	1.01156	0.976516	1.03589	0.975818	0.786449	0.983805	0.9847
Q9ER00	STX12	1.35064e+07	2.91663e+06	1.55398e+07	6.08018e+06	1.84064e+07	4.25035e+06	1.32412e+07	4.97351e+06	1.15055	0.71938	1.59936	0.917799	0.786449	0.996358	0.9847
Q9QZD9	EIF3I	2.9783e+07	7.83755e+06	2.63387e+07	5.30454e+06	3.04379e+07	3.4415e+06	3.40616e+07	3.22719e+06	0.884352	1.11905	0.790269	0.870111	0.786449	0.983805	0.9847
Q9R1P1	PSMB3	1.17166e+07	4.49199e+06	1.59347e+07	5.95401e+06	1.71129e+07	6.58939e+06	1.2106e+07	5.0364e+06	1.36001	0.707418	1.9225	0.946351	0.786449	0.996358	0.999195
Q9Z1P6	NDUFA7	2.46712e+07	1.35642e+07	3.27993e+07	1.12793e+07	2.13741e+07	3.00976e+06	1.97946e+07	4.522e+06	1.32946	0.9261	1.43555	1.39597	0.786449	0.996358	0.9847
P05132	PRKACA	1.461e+07	8.82205e+06	1.3262e+07	3.54308e+06	1.51931e+07	4.11999e+06	2.05745e+07	2.02653e+06	0.907736	1.3542	0.67031	0.779254	0.789529	0.996358	0.9847
Q1EG27	MYO3B	7.36606e+06	1.4344e+06	6.31753e+06	835658	4.84534e+06	213103	5.37178e+06	238936	0.857654	1.10865	0.773603	1.33928	0.789529	0.983805	0.990454
Q99P91	GPNMB	1.40248e+07	1.17843e+06	1.23634e+07	1.01203e+06	1.39585e+07	1.94466e+06	1.5406e+07	3.24372e+06	0.881537	1.1037	0.798712	0.898643	0.789529	0.983805	0.997128
O08583	ALYREF	4.996e+07	1.23488e+07	6.22928e+07	1.22168e+07	4.72927e+07	6.72962e+06	4.71327e+07	3.63324e+06	1.24685	0.996618	1.25108	1.1888	0.789665	0.983805	0.9847
Q7TQH0-2	ATXN2L	1.44298e+07	4.03092e+06	1.58556e+07	6.48301e+06	1.29858e+07	5.23426e+06	1.42341e+07	3.95879e+06	1.09882	1.09613	1.00245	1.11262	0.789665	0.996358	0.997128
Q7TSI3	PPP6R1	6.21621e+06	1.53546e+06	6.16e+06	2.7376e+06	7.69261e+06	3.36569e+06	8.59625e+06	1.76425e+06	0.990958	1.11747	0.886789	0.759796	0.789665	0.996358	0.9847
Q9CQ22	LAMTOR1	1.41779e+07	350889	1.58427e+07	3.63933e+06	1.86739e+07	3.41125e+06	1.70923e+07	2.90489e+06	1.11742	0.915301	1.22082	0.839358	0.789665	0.996358	0.997128
Q9EQS3	MYCBP	1.73726e+07	3.04426e+06	1.5395e+07	2.2503e+06	1.38354e+07	3.07182e+06	1.60667e+07	2.61127e+06	0.886168	1.16127	0.763103	1.09583	0.789665	0.996358	0.9847
Q8R3E3	WIPI1	2.778e+08	5.36737e+07	2.7099e+08	3.64384e+07	3.14521e+08	6.48856e+07	2.84178e+08	1.03547e+07	0.975485	0.903526	1.07964	0.91664	0.790222	0.996358	0.997128
Q924K8	MTA3	5.34278e+07	5.99624e+07	3.57691e+07	4.48965e+07	1.4602e+07	5.35403e+06	8.42159e+07	6.84133e+07	0.669485	5.76743	0.11608	0.902639	0.790222	0.996358	0.9847
Q99KK9	HARS2	2.64871e+07	2.82892e+06	2.57494e+07	6.53879e+06	2.50135e+07	4.34173e+06	2.55784e+07	1.08877e+07	0.972147	1.02258	0.950676	1.03251	0.790222	0.983805	0.997128
Q9D6X6	PRSS23	9.95024e+06	2.36562e+06	1.06839e+07	3.14572e+06	9.75385e+06	2.37803e+06	9.31628e+06	2.28851e+06	1.07373	0.955139	1.12416	1.08201	0.790222	0.996358	0.997128
Q9Z2T6	KRT85	4.92846e+08	1.21465e+08	4.26381e+08	2.85084e+08	5.62438e+08	2.12507e+08	4.0686e+08	4.78258e+07	0.86514	0.723386	1.19596	0.948343	0.790222	0.988047	0.9847
P33610	PRIM2	9.27282e+06	5.74191e+06	6.73435e+06	2.7139e+06	6.84456e+06	2.08964e+06	7.5027e+06	903609	0.726246	1.09616	0.66254	1.1157	0.790482	0.983805	0.997128
P53395	DBT	1.75376e+06	873025	2.27815e+06	782801	2.52847e+06	980174	3.31178e+06	881713	1.29901	1.3098	0.991763	0.690367	0.790482	0.983805	0.9847
Q60960	KPNA1	7.47934e+06	4.58207e+06	1.04434e+07	8.32338e+06	8.88272e+06	4.20797e+06	5.96865e+06	1.94258e+06	1.3963	0.67194	2.07801	1.20681	0.790651	0.996358	0.9847
Q61990-2	PCBP2	6.29942e+07	9.91143e+06	6.31748e+07	6.96027e+06	5.74395e+07	1.38975e+07	5.25779e+07	1.35975e+07	1.00287	0.915361	1.0956	1.14681	0.790651	0.983805	0.9847
Q8CH25	SLTM	7.09615e+06	5.67596e+06	6.21353e+06	5.4551e+06	5.39964e+06	7.05073e+06	4.75813e+06	2.9782e+06	0.87562	0.881194	0.993675	1.3103	0.790651	0.996619	0.9847
Q9D1G1	RAB1B	2.42446e+07	6.97039e+06	2.50271e+07	8.83e+06	2.55307e+07	5.34242e+06	2.26134e+07	6.75717e+06	1.03227	0.885733	1.16545	1.02342	0.790651	0.996358	0.997257
Q9JLT4	TXNRD2	4.15614e+07	9.22824e+06	3.50329e+07	1.34172e+07	3.49813e+07	8.5394e+06	2.0556e+07	1.09009e+07	0.842918	0.587627	1.43444	1.37915	0.790651	0.996619	0.9847
P52432	POLR1C	6.79012e+06	2.33219e+06	8.38817e+06	1.21056e+06	1.00271e+07	1.25516e+06	9.90533e+06	1.40316e+06	1.23535	0.987857	1.25053	0.761488	0.79102	0.996358	0.985558
Q8C3X8	LMF2	1.83818e+07	5.16289e+06	1.82959e+07	7.2535e+06	1.34457e+07	4.28388e+06	1.63307e+07	6.39787e+06	0.995331	1.21456	0.819496	1.23177	0.79102	0.996358	0.9847
Q99LN9	DOHH	1.49069e+07	6.37258e+06	1.43666e+07	7.85922e+06	1.18169e+07	3.53784e+06	1.28419e+07	2.68561e+06	0.963757	1.08674	0.886834	1.18714	0.791867	0.983805	0.9847
Q61553	FSCN1	3.09202e+07	4.54626e+06	3.3876e+07	3.26817e+06	3.86137e+07	3.79301e+06	3.87901e+07	5.22678e+06	1.0956	1.00457	1.09061	0.837119	0.791976	0.983805	0.990454
A2BH40	ARID1A	5.33835e+07	6.85959e+07	6.08555e+07	7.30957e+07	1.73484e+08	1.24098e+08	6.89676e+07	8.56787e+07	1.13997	0.397544	2.86753	0.471182	0.792077	0.996358	0.997128
B2RY56	RBM25	9.95893e+06	3.08533e+06	8.95258e+06	3.05165e+06	9.06646e+06	1.9371e+06	9.13828e+06	1.92996e+06	0.89895	1.00792	0.891884	1.03882	0.792077	0.983805	0.9847
O88448	KLC2	1.50881e+07	8.02389e+06	7.35717e+06	5.06802e+06	1.32642e+07	4.41063e+06	6.74903e+06	5.36198e+06	0.487614	0.508817	0.958329	1.12152	0.792077	0.983805	0.997128
P02469	LAMB1	7.35641e+06	1.53396e+06	9.18668e+06	1.83812e+06	7.59658e+06	1.23126e+06	8.11417e+06	992294	1.2488	1.06813	1.16914	1.05298	0.792077	0.988047	0.990416
P02535	KRT10	3.72223e+07	1.55121e+07	3.68123e+07	1.48948e+07	4.43432e+07	1.74966e+07	5.73741e+07	2.2726e+07	0.988986	1.29386	0.764367	0.727847	0.792077	0.996358	0.9847
P10107	ANXA1	8.0916e+07	1.50399e+07	8.20753e+07	1.27781e+07	8.29992e+07	1.10398e+07	9.00154e+07	7.48811e+06	1.01433	1.08453	0.935265	0.942067	0.792077	0.996358	0.997323
P12970	RPL7A	5.31435e+07	1.12978e+07	5.7208e+07	1.02308e+07	5.11196e+07	6.0345e+06	4.88665e+07	1.29611e+07	1.07648	0.955924	1.12612	1.10367	0.792077	0.983805	0.997323
P19324	SERPINH1	1.00892e+08	1.36014e+07	1.10536e+08	1.1954e+07	8.60374e+07	1.54608e+07	9.94589e+07	1.71175e+07	1.09558	1.156	0.947739	1.1398	0.792077	0.996358	0.997128
P20065	TMSB4X	4.38148e+07	7.40818e+06	4.74588e+07	1.39534e+07	5.43611e+07	7.10013e+06	5.66119e+07	6.30049e+06	1.08317	1.0414	1.0401	0.822485	0.792077	0.996358	0.9847
P61164	ACTR1A	2.49474e+07	3.41319e+06	2.64831e+07	3.46799e+06	2.22823e+07	3.116e+06	2.61794e+07	4.18271e+06	1.06156	1.17489	0.903533	1.06126	0.792077	0.983805	0.997128
P62259	YWHAE	6.23161e+07	1.43975e+07	6.03955e+07	1.13167e+07	5.42264e+07	1.29877e+07	5.87e+07	1.03732e+07	0.969179	1.0825	0.895317	1.08665	0.792077	0.983805	0.990454
P62307	SNRPF	2.93401e+07	9.75161e+06	2.79688e+07	9.39549e+06	3.06951e+07	9.214e+06	3.15701e+07	1.86655e+07	0.953264	1.02851	0.926842	0.9204	0.792077	0.996358	0.9847
P62984	UBA52	8.38296e+07	2.80574e+07	1.36e+08	2.7714e+07	1.12832e+08	4.50023e+07	1.13529e+08	2.35284e+07	1.62234	1.00617	1.61239	0.971145	0.792077	0.983805	0.997128
P63087	PPP1CC	1.95748e+07	3.18612e+06	2.01406e+07	2.77792e+06	1.85159e+07	2.32372e+06	2.11767e+07	2.54427e+06	1.0289	1.1437	0.899625	1.00057	0.792077	0.996358	0.997128
P97450	ATP5J	6.06905e+07	1.51075e+07	6.82069e+07	2.20356e+07	6.79119e+07	2.57336e+07	7.91348e+07	1.46429e+07	1.12385	1.16526	0.964463	0.876574	0.792077	0.996358	0.997128
P99027	RPLP2	1.40181e+08	4.61166e+07	1.24182e+08	4.62646e+07	1.24823e+08	4.56858e+07	1.20225e+08	2.99713e+07	0.885871	0.96316	0.919755	1.07883	0.792077	0.983805	0.997128
Q06348	PRRX2	1.94306e+07	4.34248e+06	1.98554e+07	1.73361e+07	2.10451e+07	1.16467e+07	1.4393e+07	7.92033e+06	1.02186	0.683915	1.49414	1.10858	0.792077	0.996619	0.9847
Q3UA06	TRIP13	1.2495e+07	4.7964e+06	1.04994e+07	5.3519e+06	1.21976e+07	7.00725e+06	1.08766e+07	2.99945e+06	0.840287	0.891701	0.942342	0.996541	0.792077	0.996358	0.997128
Q3UH60	DIP2B	2.04076e+06	2.10073e+06	2.08981e+06	1.47237e+06	1.24376e+07	9.38379e+06	9.21865e+06	1.06108e+07	1.02404	0.741194	1.38161	0.190734	0.792077	0.996358	0.997128
Q3UIU2	NDUFB6	1.72744e+07	4.29713e+06	1.60101e+07	3.27067e+06	1.46858e+07	2.21625e+06	1.5353e+07	6.35903e+06	0.926808	1.04544	0.886526	1.10805	0.792077	0.987756	0.997128
Q5XJE5	LEO1	5.67213e+06	1.91919e+06	4.88267e+06	3.86935e+06	6.85888e+06	3.1786e+06	7.30077e+06	2.20618e+06	0.860818	1.06443	0.808716	0.745414	0.792077	0.996358	0.9847
Q60875	ARHGEF2	1.43987e+07	2.53753e+06	1.22082e+07	3.25073e+06	1.46348e+07	2.77398e+06	1.235e+07	1.96719e+06	0.84787	0.843878	1.00473	0.985996	0.792077	0.994387	0.9847
Q76MZ3	PPP2R1A	2.69771e+07	3.56e+06	2.69852e+07	1.99463e+06	2.5898e+07	3.87494e+06	2.64568e+07	3.9381e+06	1.0003	1.02158	0.97917	1.0307	0.792077	0.983805	0.997323
Q8BX10	PGAM5	1.35537e+07	4.19282e+06	2.59804e+07	2.18367e+07	3.24669e+07	2.3741e+07	1.91686e+07	1.13755e+07	1.91685	0.590404	3.24668	0.765637	0.792077	0.996358	0.9847
Q8BZA9	TIGAR	1.63072e+07	2.0729e+07	3.65247e+06	4.16635e+06	4.38524e+06	3.38791e+06	4.4356e+06	475358	0.223978	1.01148	0.221435	2.26279	0.792077	0.983805	0.9847
Q8C3W1		8.99626e+06	1.91602e+06	7.10145e+06	1.29223e+06	7.35828e+06	2.39748e+06	7.10784e+06	3.84181e+06	0.789379	0.965965	0.817192	1.11279	0.792077	0.983805	0.997323
Q8CIV8	TBCE	3.00978e+07	4.04237e+07	1.75298e+07	2.01684e+07	1.50346e+07	7.84573e+06	1.07922e+07	5.20754e+06	0.582428	0.717829	0.811373	1.84411	0.792077	0.984195	0.9847
Q8K1N2	PHLDB2	9.77762e+06	8.80879e+06	8.28626e+06	5.04339e+06	1.3932e+07	1.30102e+07	1.16978e+07	1.61868e+06	0.847472	0.839635	1.00933	0.704801	0.792077	0.988047	0.9847
Q8R0W0	EPPK1	2.64967e+07	3.48381e+06	3.3493e+07	7.82867e+06	3.20064e+07	6.02021e+06	3.9598e+07	7.69341e+06	1.26404	1.23719	1.02171	0.837794	0.792077	0.996358	0.9847
Q8R550	SH3KBP1	1.26163e+07	4.19384e+06	1.30164e+07	4.18136e+06	1.15065e+07	3.50803e+06	1.1612e+07	2.91543e+06	1.03171	1.00917	1.02234	1.10875	0.792077	0.996358	0.9847
Q8VBW6	NAE1	9.31598e+06	1.61645e+06	9.5941e+06	3.08521e+06	7.02656e+06	3.42593e+06	8.33974e+06	1.89357e+06	1.02985	1.18689	0.867693	1.23062	0.792077	0.983805	0.9847
Q8VDF2	UHRF1	1.2604e+07	4.22656e+06	1.12659e+07	1.96844e+06	1.06731e+07	2.79339e+06	1.13271e+07	1.32145e+06	0.893834	1.06128	0.842225	1.08499	0.792077	0.996358	0.9847
Q8VIJ6	SFPQ	3.1562e+07	2.12406e+06	3.04728e+07	2.16148e+06	2.75842e+07	4.7439e+06	2.73685e+07	4.13673e+06	0.965489	0.992183	0.973096	1.12888	0.792077	0.983805	0.9847
Q91WG4	ELP2	7.17277e+06	4.43042e+06	6.23358e+06	3.64465e+06	6.48479e+06	4.20206e+06	7.21492e+06	7.30889e+06	0.869062	1.11259	0.781115	0.978586	0.792077	0.984195	0.997128
Q99L48	NMD3	7.7818e+06	2.06145e+06	5.59521e+06	3.25147e+06	9.81846e+06	4.88559e+06	6.04789e+06	2.47793e+06	0.719012	0.615971	1.16728	0.843106	0.792077	0.983805	0.9847
Q9CYN2	SPCS2	6.70355e+06	1.70498e+06	8.72931e+06	900751	6.68501e+06	2.70611e+06	6.9782e+06	716450	1.30219	1.04386	1.24748	1.12952	0.792077	0.983805	0.9847
Q9D7M1	GID8	1.05251e+07	9.67771e+06	1.27455e+07	1.18494e+07	5.29697e+06	3.61755e+06	5.45036e+06	1.89099e+06	1.21096	1.02896	1.17688	2.16524	0.792077	0.996358	0.997128
Q9DBG6	RPN2	2.09313e+07	3.99208e+06	1.97438e+07	3.26874e+06	1.92264e+07	6.72594e+06	1.76509e+07	851864	0.943268	0.918053	1.02747	1.10299	0.792077	0.988383	0.9847
Q9DCD0	PGD	2.69265e+07	3.15429e+06	2.61324e+07	2.93358e+06	2.47249e+07	5.42476e+06	2.59065e+07	2.95917e+06	0.970509	1.04779	0.926245	1.04795	0.792077	0.983805	0.997128
Q9EPL8	IPO7	1.50069e+07	3.65761e+06	1.39307e+07	2.59572e+06	1.51788e+07	1.5534e+06	1.45038e+07	1.47771e+06	0.928284	0.95553	0.971487	0.974901	0.792077	0.996358	0.9847
Q9EQ80	NIF3L1	9.98519e+06	5.4989e+06	1.11562e+07	6.67425e+06	1.52896e+07	3.20223e+06	1.00791e+07	8.9457e+06	1.11728	0.659215	1.69486	0.833366	0.792077	0.996358	0.997128
Q9QZE7	TSNAX	1.18008e+07	1.01669e+06	1.1841e+07	6.82585e+06	1.10263e+07	7.97147e+06	1.00026e+07	7.50276e+06	1.0034	0.907154	1.1061	1.12425	0.792077	0.983805	0.999195
Q9R008	MVK	1.18148e+07	3.61674e+06	1.18101e+07	1.71547e+06	8.66304e+06	1.80607e+06	1.00846e+07	3.59749e+06	0.999604	1.16409	0.858697	1.26016	0.792077	0.996089	0.9847
Q9R078	PRKAB1	4.43106e+06	1.24218e+06	6.15307e+06	2.12122e+06	4.92386e+06	1.36346e+06	4.51789e+06	1.05407e+06	1.38862	0.91755	1.51341	1.12099	0.792077	0.996358	0.9847
Q9R233	TAPBP	7.73746e+06	1.63403e+06	6.70327e+06	3.41158e+06	8.97124e+06	2.14261e+06	9.40977e+06	3.00776e+06	0.86634	1.04888	0.825966	0.785633	0.792077	0.996358	0.9847
Q9Z2X2	PSMD10	3.73438e+06	4.04071e+06	4.14645e+06	3.07201e+06	1.06955e+07	5.73422e+06	7.94723e+06	4.72102e+06	1.11034	0.743044	1.49432	0.42273	0.792077	0.983805	0.997128
Q9Z2X8	KEAP1	3.24014e+06	906126	3.37812e+06	1.19041e+06	3.79693e+06	702079	2.9381e+06	675169	1.04258	0.773808	1.34734	0.982663	0.792077	0.996358	0.999195
O35071	KIF1C	4.06019e+06	2.39194e+06	4.19334e+06	2.07216e+06	2.88554e+06	1.73313e+06	4.90426e+06	1.89066e+06	1.03279	1.6996	0.607671	1.05953	0.794977	0.996358	0.9847
Q8CIE6	COPA	1.80937e+07	1.4514e+06	1.94848e+07	1.99976e+06	1.60553e+07	1.18493e+06	1.85954e+07	2.30127e+06	1.07688	1.15821	0.929784	1.0845	0.79529	0.983805	0.997128
Q9CZA6	NDE1	6.58942e+06	3.51514e+06	4.18203e+06	1.8742e+06	4.87739e+06	1.5315e+06	3.61758e+06	1.50685e+06	0.634658	0.741704	0.855676	1.26798	0.796165	0.995901	0.997128
Q9CR86	CARHSP1	1.6105e+07	4.32856e+06	1.46287e+07	2.59461e+06	2.03038e+07	6.47869e+06	2.00585e+07	9.95647e+06	0.908337	0.987922	0.919442	0.761446	0.7965	0.996358	0.997128
Q9CY58	SERBP1	3.14346e+07	7.1532e+06	3.72603e+07	6.221e+06	3.38148e+07	4.722e+06	3.56901e+07	5.09846e+06	1.18533	1.05546	1.12305	0.988347	0.796665	0.983805	0.997128
O55222	ILK	1.7731e+07	3.03762e+06	1.76119e+07	2.88271e+06	1.87465e+07	2.5889e+06	1.85665e+07	3.71496e+06	0.993284	0.990397	1.00291	0.9472	0.797079	0.983805	0.9847
P28301	LOX	1.41916e+07	3.62847e+06	1.30529e+07	6.87936e+06	1.04383e+07	3.61916e+06	1.08392e+07	3.30726e+06	0.919765	1.03841	0.885742	1.28043	0.797079	0.996358	0.997128
P62889	RPL30	2.72054e+07	5.78439e+06	2.91351e+07	1.5364e+07	3.06054e+07	1.48119e+07	2.99677e+07	8.06769e+06	1.07093	0.979163	1.09372	0.930124	0.797079	0.983805	0.997128
P63001	RAC1	5.49805e+07	5.73249e+06	6.02002e+07	9.60575e+06	4.68429e+07	1.1847e+07	4.64016e+07	9.69475e+06	1.09494	0.990578	1.10535	1.23525	0.797079	0.987756	0.990416
P97390	VPS45	2.42209e+06	850374	2.67892e+06	1.35375e+06	3.63495e+06	1.28135e+06	2.6152e+06	959509	1.10604	0.719459	1.53732	0.816143	0.797079	0.983805	0.999195
Q8BJU0	SGTA	2.10673e+07	8.9133e+06	2.41587e+07	1.15059e+07	1.70012e+07	6.90415e+06	1.57266e+07	3.61403e+06	1.14674	0.925032	1.23967	1.38188	0.797079	0.996358	0.9847
Q8C0C7	FARSA	1.40327e+07	3.47856e+06	1.50229e+07	1.51877e+06	1.34054e+07	3.54165e+06	1.06395e+07	3.20373e+06	1.07057	0.793672	1.34888	1.20839	0.797079	0.996358	0.9847
Q8R0F3	SUMF1	6.27473e+06	2.87421e+06	3.80839e+06	1.12229e+06	1.28874e+07	1.20863e+07	3.83817e+06	1.77476e+06	0.60694	0.297823	2.03792	0.602855	0.797079	0.996358
Q99PL6	UBXN6	6.31064e+06	3.95284e+06	6.41296e+06	2.32396e+06	5.10315e+06	2.13701e+06	4.59843e+06	1.06537e+06	1.01621	0.901095	1.12775	1.3115	0.797079	0.996089	0.997128
Q9QWR8	NAGA	5.5853e+06	1.97714e+06	9.70748e+06	3.17759e+06	5.62368e+06	3.3774e+06	5.56661e+06	2.44623e+06	1.73804	0.989853	1.75586	1.36661	0.797079	0.987756	0.9847
Q9WUP7	UCHL5	6.58451e+06	2.70128e+06	7.47874e+06	2.69333e+06	9.43648e+06	6.17466e+06	9.4637e+06	1.44322e+06	1.13581	1.00288	1.13254	0.74408	0.797079	0.983805	0.997128
O70433	FHL2	1.34618e+07	4.67211e+06	1.33907e+07	3.05342e+06	1.50392e+07	2.61488e+06	1.58953e+07	3.61064e+06	0.994716	1.05693	0.94114	0.868045	0.800562	0.996358	0.9847
P46638	RAB11B	3.01412e+07	7.41772e+06	2.64383e+07	6.95706e+06	2.58784e+07	5.32744e+06	2.54314e+07	9.02236e+06	0.877148	0.982725	0.892567	1.1027	0.800562	0.988047	0.9847
Q80X50	UBAP2L	1.64038e+07	2.30719e+06	1.73232e+07	2.72362e+06	1.6164e+07	2.88174e+06	1.83247e+07	1.62173e+06	1.05605	1.13368	0.931528	0.977915	0.800562	0.996619	0.990454
Q9D0I9	RARS	2.76821e+07	6.34446e+06	2.30322e+07	3.58727e+06	2.05569e+07	4.6594e+06	2.51869e+07	3.58628e+06	0.832024	1.22523	0.679078	1.10866	0.800562	0.996358	0.9847
Q9JMH6	TXNRD1	1.70988e+07	3.26701e+06	1.60098e+07	2.62918e+06	1.86146e+07	3.29514e+06	1.55057e+07	1.68913e+06	0.936315	0.832985	1.12405	0.970352	0.800562	0.983805	0.997323
Q9R1J0	NSDHL	1.32096e+07	3.48573e+06	1.07999e+07	1.52211e+06	1.08868e+07	2.68877e+06	1.11702e+07	2.9835e+06	0.817577	1.02603	0.796838	1.08852	0.800562	0.996358	0.9847
P17095-1	HMGA1	1.0295e+07	5.56174e+06	7.6603e+06	3.62578e+06	1.18035e+07	9.23747e+06	1.07028e+07	3.69767e+06	0.744078	0.906746	0.820602	0.797793	0.800738	0.983805	0.9847
Q80YV4	PANK4	2.15277e+07	1.67614e+07	2.18756e+07	1.39184e+07	1.14813e+06	221518	1.62192e+07	4.83276e+06	1.01616	14.1266	0.0719323	2.49914	0.800738	0.989766	0.997128
Q9CQQ7	ATP5F1	3.43154e+07	1.95178e+07	2.53657e+07	1.08506e+07	2.2757e+07	1.07642e+07	2.09592e+07	2.36995e+06	0.739194	0.920999	0.8026	1.36519	0.800738	0.983805	0.997128
Q9QUH0	GLRX	1.95513e+07	1.34114e+06	1.71371e+07	2.70773e+06	1.63294e+07	2.24819e+06	1.81717e+07	2.52195e+06	0.876519	1.11282	0.787657	1.0634	0.800738	0.996358	0.9847
P06537	NR3C1	3.28704e+06	889980	2.78935e+06	1.96216e+06	2.98855e+06	975078	2.28584e+06	751190	0.848588	0.764866	1.10946	1.15205	0.801599	0.996358	0.997128
P27661	H2AFX	1.14624e+08	4.14138e+07	1.38053e+08	8.26818e+07	1.35373e+08	5.29474e+07	1.5876e+08	4.87748e+07	1.2044	1.17276	1.02698	0.859056	0.801599	0.983805	0.997323
P53810	PITPNA	1.13014e+07	4.02114e+06	7.60355e+06	4.33839e+06	8.08394e+06	1.99936e+06	1.06334e+07	4.32949e+06	0.672797	1.31538	0.511485	1.01002	0.801599	0.996358	0.991474
Q6NTA4	RRAGB	1.9898e+07	9.18419e+06	1.91397e+07	5.40445e+06	1.15672e+07	4.15169e+06	1.21414e+07	4.71226e+06	0.961892	1.04964	0.916401	1.64656	0.801599	0.983805	0.9847
Q8BJQ9	CSGALNACT1	4.24359e+07	9.89245e+06	4.27831e+07	7.22031e+06	3.959e+07	2.8511e+06	4.13505e+07	2.24608e+06	1.00818	1.04447	0.965258	1.05286	0.801599	0.996089	0.9847
Q921C5	BICD2	5.87953e+06	3.27647e+06	2.67112e+06	2.01797e+06	3.58228e+06	1.79046e+06	2.87511e+06	1.57523e+06	0.454308	0.802593	0.566051	1.32417	0.801599	0.983805	0.997128
Q6P5H2	NES	1.14682e+07	1.59238e+06	1.09045e+07	2.38273e+06	1.30069e+07	2.464e+06	1.17888e+07	1.99986e+06	0.950849	0.906352	1.04909	0.902283	0.803201	0.983805	0.997128
P05213	TUBA1B	9.35362e+07	1.50523e+07	1.00357e+08	2.90977e+07	9.22986e+07	2.71953e+07	9.68399e+07	7.13031e+06	1.07293	1.0492	1.02261	1.02514	0.803998	0.988383	0.997128
P54923	ADPRH	1.58565e+07	5.26806e+06	1.49065e+07	3.48388e+06	1.71104e+07	3.74255e+06	1.45642e+07	4.16226e+06	0.940085	0.851189	1.10444	0.971223	0.803998	0.983805	0.999195
P97379-2	G3BP2	1.68988e+07	5.06197e+06	1.496e+07	2.4744e+06	1.91497e+07	4.8682e+06	1.76715e+07	3.03603e+06	0.885271	0.922808	0.959323	0.865231	0.803998	0.983805	0.997128
Q9D0J8	PTMS	2.91761e+07	6.77877e+06	6.51288e+07	4.42896e+07	5.25228e+07	3.06968e+07	5.5143e+07	3.84771e+07	2.23227	1.04989	2.1262	0.875904	0.803998	0.983805	0.985558
Q9JJI8	RPL38	6.60387e+07	2.52397e+07	7.83659e+07	1.83509e+07	1.00075e+08	1.39379e+07	1.03387e+08	3.70119e+07	1.18667	1.03309	1.14865	0.709737	0.803998	0.995901	0.9847
P46656	FDX1	1.02695e+07	597306	1.1586e+07	984005	1.07903e+07	1.04369e+06	9.22458e+06	2.43526e+06	1.12819	0.854894	1.31968	1.09196	0.804277	0.996358	0.9847
P54276	MSH6	8.8772e+06	2.5287e+06	7.64523e+06	1.52887e+06	6.72598e+06	2.64039e+06	6.77398e+06	859854	0.861221	1.00714	0.855119	1.22389	0.805572	0.996358	0.9847
O88689-3	PCDHA4	1.01649e+07	1.00581e+07	1.06323e+07	870728	1.18777e+07	1.71998e+06	1.39496e+07	2.50727e+06	1.04599	1.17443	0.890632	0.805241	0.80583	0.983805	0.9847
P97429	ANXA4	1.4882e+07	4.04832e+06	1.09974e+07	3.23823e+06	1.2159e+07	1.8472e+06	1.53016e+07	3.71585e+06	0.738974	1.25846	0.587205	0.942421	0.806248	0.996358	0.9847
Q8C1A3	MTRR	4.89111e+06	1.71513e+06	3.58869e+06	562164	3.09688e+06	725624	4.72597e+06	508835	0.733717	1.52605	0.480796	1.08398	0.80627	0.996358	0.997128
Q9Z108	STAU1	7.27143e+06	6.61996e+06	8.18825e+06	7.23696e+06	9.16804e+06	7.06843e+06	9.38696e+06	6.46622e+06	1.12609	1.02388	1.09982	0.833181	0.80627	0.988047	0.9847
O35459	ECH1	9.02579e+06	2.69337e+06	1.22263e+07	3.6218e+06	1.13409e+07	5.10607e+06	1.50362e+07	901608	1.3546	1.32584	1.02169	0.805703	0.808123	0.994387	0.9847
Q8C3Y4	KNTC1	4.70438e+06	3.93709e+06	1.84401e+06	1.41803e+06	6.96271e+06	2.71702e+06	6.12042e+06	6.26049e+06	0.391977	0.879028	0.445921	0.500522	0.808123	0.988047	0.985558
P17095	HMGA1	9.74027e+06	5.72336e+06	6.93449e+06	3.19871e+06	1.16232e+07	9.37329e+06	1.03609e+07	3.95812e+06	0.711941	0.891397	0.79868	0.758494	0.808415	0.983805	0.9847
Q8K2T1	NMRAL1	6.9456e+06	2.32229e+06	8.93295e+06	1.77829e+06	1.0822e+07	4.5096e+06	8.89096e+06	1.14106e+06	1.28613	0.821563	1.56547	0.805488	0.808415	0.983805	0.997128
P29758	OAT	2.40131e+07	3.01998e+06	2.78129e+07	3.13983e+06	2.58827e+07	4.41454e+06	2.85354e+07	2.79269e+06	1.15824	1.10249	1.05057	0.952367	0.809105	0.996358	0.997128
Q91V81	RBM42	2.03892e+07	1.12747e+07	1.49363e+07	7.70546e+06	2.35682e+07	9.89884e+06	2.07471e+07	1.01588e+07	0.732561	0.880299	0.832173	0.797139	0.809105	0.983805	0.997128
Q91VE0	SLC27A4	2.18849e+07	8.75879e+06	1.30652e+07	1.39301e+07	2.70621e+07	9.60695e+06	1.1184e+07	5.16664e+06	0.596997	0.413272	1.44456	0.913821	0.809105	0.996358	0.990454
Q9ER41	TOR1B	3.95925e+06	2.91698e+06	5.32717e+06	6.50289e+06	1.50016e+07	1.89403e+07	4.15247e+06	2.0701e+06	1.3455	0.276801	4.86089	0.484826	0.809105	0.983805	0.9847
P24527	LTA4H	1.19752e+07	3.1207e+06	1.20881e+07	2.9515e+06	9.44154e+06	4.73039e+06	1.11229e+07	3.99195e+06	1.00942	1.17808	0.856838	1.17014	0.810393	0.996358	0.9847
Q8BU30	IARS	2.12842e+07	2.50859e+06	2.25753e+07	3.79039e+06	1.75669e+07	2.61233e+06	2.12905e+07	2.31821e+06	1.06066	1.21197	0.875154	1.12873	0.810393	0.983805	0.9847
Q8R1I1	UQCR10	3.34202e+07	1.45577e+07	2.73064e+07	5.0252e+06	1.99815e+07	1.71943e+07	1.91657e+07	5.55586e+06	0.817062	0.95917	0.851843	1.55123	0.810393	0.983805	0.997323
Q923D2	BLVRB	8.12013e+06	3.1039e+06	8.55101e+06	2.4251e+06	1.24218e+07	4.60482e+06	8.74746e+06	2.05659e+06	1.05306	0.704203	1.4954	0.787517	0.810393	0.983805	0.9847
Q99JY9	ACTR3	3.56432e+07	8.65217e+06	3.83034e+07	1.34292e+07	3.0503e+07	5.64612e+06	3.30416e+07	7.00372e+06	1.07464	1.08322	0.992071	1.1637	0.810393	0.996358	0.999195
Q9WUL7	ARL3	1.73278e+07	3.48609e+06	1.67454e+07	4.63083e+06	2.08093e+07	3.92356e+06	2.04251e+07	5.91569e+06	0.96639	0.981538	0.984568	0.826331	0.810393	0.983805	0.9847
Q9WTL7	LYPLA2	5.26868e+06	1.31599e+06	4.79159e+06	2.94397e+06	6.79081e+06	2.49152e+06	8.76818e+06	4.35013e+06	0.909449	1.29118	0.704353	0.646589	0.810513	0.988047	0.9847
P62305	SNRPE	2.98775e+07	2.96081e+07	3.16104e+07	2.7867e+07	1.83729e+07	4.77828e+06	3.75781e+07	2.16218e+07	1.058	2.04531	0.517282	1.09896	0.810752	0.983805	0.997128
Q3TIX9	USP39	1.00599e+07	5.01216e+06	1.15698e+07	7.37712e+06	9.23473e+06	4.34739e+06	7.56481e+06	4.57799e+06	1.15009	0.81917	1.40397	1.28752	0.810752	0.996358	0.9847
Q8BK64	AHSA1	1.43636e+07	5.13431e+06	1.84013e+07	4.39744e+06	1.34533e+07	3.75552e+06	1.76916e+07	1.40223e+06	1.2811	1.31504	0.974191	1.05201	0.810752	0.983805	0.9847
Q99MR6	SRRT	1.05202e+07	2.95698e+06	1.07469e+07	3.03207e+06	9.09911e+06	1.30845e+06	1.04166e+07	1.84638e+06	1.02155	1.1448	0.892343	1.08974	0.810752	0.996358	0.990416
Q9CWJ9	ATIC	2.16369e+07	3.23703e+06	2.56157e+07	4.30054e+06	2.45042e+07	4.288e+06	2.70682e+07	3.40228e+06	1.18389	1.10464	1.07175	0.916238	0.810752	0.983805	0.9847
Q791N7	ZNRD1	5.64746e+06	1.17253e+06	5.35204e+06	51298.7	6.52539e+06	445541	5.31364e+06	331813	0.94769	0.814303	1.16381	0.929088	0.811459	0.996358	0.9847
Q60668	HNRNPD	2.23632e+07	3.8539e+06	2.52417e+07	5.5235e+06	2.2412e+07	3.78907e+06	2.49899e+07	2.10936e+06	1.12872	1.11502	1.01228	1.00428	0.811474	0.983805	0.9847
Q8BKG3	PTK7	1.41602e+07	2.38864e+06	1.37536e+07	2.03083e+06	1.73147e+07	2.37945e+06	1.6089e+07	3.67283e+06	0.971286	0.92921	1.04528	0.83565	0.811474	0.996358	0.9847
P07356	ANXA2	1.00648e+08	1.66952e+07	9.40843e+07	1.31907e+07	1.0368e+08	1.34868e+07	1.06989e+08	1.50917e+07	0.934787	1.03192	0.905871	0.924352	0.811586	0.983805	0.997128
P25799	NFKB1	6.83276e+06	2.16456e+06	5.37795e+06	2.12489e+06	1.06169e+07	3.42563e+06	9.31623e+06	4.89331e+06	0.787083	0.87749	0.89697	0.612584	0.811586	0.996358	0.9847
Q8R2M2	DNTTIP2	7.89987e+06	1.42247e+07	6.52472e+06	1.18405e+07	1.84584e+07	3.09023e+07	9.40742e+06	2.1774e+07	0.825926	0.509655	1.62056	0.517644	0.811586	0.983805	0.9847
Q9D281	FAM114A1	1.29524e+07	1.28009e+06	1.32326e+07	5.00066e+06	1.21197e+07	2.02053e+06	1.26363e+07	1.89814e+06	1.02163	1.04262	0.979868	1.05772	0.811586	0.983805	0.997128
Q78PY7	SND1	2.58631e+07	2.87915e+06	2.50434e+07	3.69905e+06	2.38328e+07	2.80965e+06	2.39031e+07	1.29203e+06	0.968307	1.00295	0.965457	1.06642	0.813362	0.996358	0.997128
O70493	SNX12	1.26931e+07	3.62716e+06	1.2819e+07	2.07548e+06	1.55295e+07	3.80534e+06	1.83007e+07	3.21873e+06	1.00991	1.17845	0.856983	0.754123	0.81383	0.983805	0.9847
P13439	UMPS	1.44145e+07	4.68033e+06	1.12248e+07	4.45182e+06	1.11268e+07	4.08634e+06	1.30694e+07	4.26163e+06	0.778714	1.17459	0.662965	1.05964	0.81383	0.996358	0.997128
P28658	ATXN10	1.87131e+07	1.65208e+06	1.86274e+07	2.18611e+06	1.75622e+07	2.37099e+06	1.95342e+07	2.71242e+06	0.995421	1.11229	0.894933	1.00658	0.81383	0.996358	0.997128
P50247	AHCY	3.85527e+07	1.09789e+07	4.21292e+07	1.25192e+07	3.47971e+07	7.21703e+06	3.3458e+07	5.81635e+06	1.09277	0.961517	1.13651	1.18206	0.81383	0.996358	0.9847
P52196	TST	4.73954e+06	3.86034e+06	3.11948e+06	1.14791e+06	2.70558e+06	1.36195e+06	3.6011e+06	1.84384e+06	0.658182	1.33099	0.494505	1.24614	0.81383	0.983805	0.9847
P83882	RPL36A	1.88073e+07	6.79485e+06	2.01749e+07	6.81335e+06	1.83282e+07	8.78881e+06	1.78528e+07	7.46511e+06	1.07271	0.974061	1.10128	1.07742	0.81383	0.996358	0.9847
Q60692	PSMB6	2.68805e+07	6.09674e+06	2.40577e+07	4.96831e+06	2.14013e+07	3.8849e+06	2.73606e+07	6.50057e+06	0.894988	1.27845	0.700056	1.04463	0.81383	0.996358	0.9847
Q8VI36	PXN	1.34535e+07	1.19428e+07	4.12741e+06	1.25202e+06	4.04262e+06	2.55516e+06	6.22661e+06	3.97635e+06	0.30679	1.54024	0.199184	1.712	0.81383	0.994387	0.9847
Q99JW4	LIMS1	8.24785e+06	3.59832e+06	9.36521e+06	2.39705e+06	7.89855e+06	2.25727e+06	8.42375e+06	1.69757e+06	1.13547	1.06649	1.06468	1.07908	0.81383	0.983805	0.997323
Q9CQW2	ARL8B	1.35476e+07	1.95906e+06	1.02957e+07	2.22207e+06	1.22071e+07	2.5473e+06	1.3748e+07	3.25467e+06	0.759964	1.12623	0.674784	0.918632	0.81383	0.983805	0.9847
Q9CZY3	UBE2V1	3.09363e+07	1.38228e+07	2.47403e+07	7.4215e+06	3.29851e+07	8.18787e+06	3.07054e+07	1.38817e+07	0.799718	0.930888	0.859092	0.874174	0.81383	0.995901	0.9847
Q9JLV5	CUL3	1.04363e+07	2.04254e+06	1.05484e+07	3.79816e+06	1.32755e+07	2.30757e+06	7.93393e+06	1.38347e+06	1.01074	0.597638	1.69122	0.989407	0.81383	0.996358	0.9847
Q8R0G9	NUP133	7.66284e+06	2.05009e+06	7.36076e+06	2.63908e+06	7.89669e+06	1.85014e+06	7.88217e+06	1.34083e+06	0.960578	0.998161	0.962348	0.952134	0.81569	0.988047	0.997128
Q922S8	KIF2C	3.76023e+06	1.22415e+06	3.74988e+06	1.98604e+06	4.73111e+06	2.23801e+06	4.63616e+06	2.49194e+06	0.997246	0.97993	1.01767	0.80174	0.816727	0.996358	0.997128
P11983	TCP1	3.64043e+07	4.10024e+06	3.83272e+07	5.96202e+06	3.73466e+07	4.57138e+06	3.72057e+07	6.52358e+06	1.05282	0.996227	1.05681	1.0024	0.817132	0.983805	0.997128
P81122	IRS2	2.03835e+07	9.75393e+06	2.51854e+07	1.41525e+07	1.93303e+07	8.07125e+06	2.11371e+07	9.73784e+06	1.23558	1.09347	1.12996	1.12607	0.401815	0.996358	0.997128	Yes
P62274	RPS29	2.62726e+07	8.27761e+06	3.89876e+07	1.26648e+07	3.77421e+07	4.56918e+06	4.41765e+07	1.0469e+07	1.48396	1.17048	1.26782	0.796647	0.817311	0.996358	0.9847
Q3UA37	QRICH1	3.85663e+06	2.73683e+06	5.42679e+06	996715	4.31814e+06	1.53562e+06	3.78948e+06	1.85409e+06	1.40713	0.877572	1.60344	1.14502	0.817311	0.996619	0.9847
Q60710	SAMHD1	1.75199e+07	1.6009e+06	1.45229e+07	1.68632e+06	1.80811e+07	2.20143e+06	1.69582e+07	4.09109e+06	0.828938	0.937899	0.883824	0.914481	0.817311	0.983805	0.997128
Q99PU8	DHX30	2.00839e+06	1.5221e+06	6.61482e+06	4.10289e+06	9.35382e+06	5.99813e+06	9.94501e+06	1.31586e+07	3.29359	1.0632	3.0978	0.446825	0.817311	0.996358	0.997128
P43024	COX6A1	4.6143e+07	9.86675e+06	5.41334e+07	7.19917e+06	5.03359e+07	2.39788e+07	5.3623e+07	2.60342e+07	1.17316	1.0653	1.10125	0.964577	0.817637	0.983805	0.999195
P58871	TNKS1BP1	1.25758e+07	1.8603e+06	1.14861e+07	2.86073e+06	8.80433e+06	2.15367e+06	1.1463e+07	4.36786e+06	0.913349	1.30198	0.701509	1.18722	0.817637	0.983805	0.9847
P97825	JPT1	2.24538e+07	1.57112e+07	3.68415e+07	2.88472e+07	3.65e+07	8.43178e+06	3.95819e+07	3.92823e+06	1.64077	1.08444	1.51302	0.779361	0.817637	0.983805	0.9847
Q3U1G5	ISG20L2	1.0848e+07	5.63384e+06	1.01192e+07	5.9491e+06	6.46302e+06	4.28589e+06	9.05494e+06	3.54328e+06	0.932815	1.40104	0.665803	1.35116	0.817637	0.996358	0.9847
P32020	SCP2	1.92175e+07	4.72063e+06	1.94432e+07	4.15179e+06	1.62509e+07	4.35308e+06	1.45693e+07	4.24146e+06	1.01174	0.896523	1.12852	1.2544	0.819701	0.996358	0.997323
Q9WVE8	PACSIN2	2.06714e+07	3.09385e+06	1.70571e+07	5.54204e+06	1.9943e+07	4.424e+06	1.80112e+07	2.61913e+06	0.825156	0.903138	0.913655	0.994052	0.819765	0.983805	0.9847
P31938	MAP2K1	1.07257e+07	2.04162e+06	1.1107e+07	1.46456e+06	1.09041e+07	1.91647e+06	1.22423e+07	1.93967e+06	1.03556	1.12272	0.922361	0.943245	0.988524	0.996358	0.997128	Yes
P50543	S100A11	9.78693e+07	4.56515e+07	1.04651e+08	3.30997e+07	1.02618e+08	3.36874e+07	1.25516e+08	3.92756e+07	1.06929	1.22314	0.874217	0.887724	0.821422	0.983805	0.9847
Q810B6	ANKFY1	5.26625e+06	2.12945e+06	4.04681e+06	2.86864e+06	7.02882e+06	5.39951e+06	4.68587e+06	1.35818e+06	0.768442	0.666665	1.15267	0.79499	0.821422	0.988047	0.997128
Q8VH51	RBM39	1.58448e+07	3.6693e+06	1.54988e+07	4.52407e+06	1.64231e+07	3.25164e+06	1.52942e+07	5.57706e+06	0.978167	0.931265	1.05036	0.988218	0.821422	0.996358	0.997128
Q9CR47	NSA2	6.16098e+06	1.00454e+06	7.97015e+06	9.93635e+06	1.64669e+07	1.23204e+07	1.18336e+07	8.71059e+06	1.29365	0.718632	1.80016	0.499323	0.821422	0.996358	0.9847
Q62419	SH3GL1	1.56068e+07	3.52723e+06	1.63957e+07	2.30759e+06	1.48525e+07	2.18194e+06	1.74926e+07	5.64401e+06	1.05055	1.17775	0.891997	0.989408	0.822797	0.983805	0.9847
Q62446	FKBP3	2.28674e+07	9.09346e+06	2.15518e+07	5.56056e+06	2.28438e+07	2.46389e+06	2.38056e+07	5.24214e+06	0.942465	1.0421	0.904387	0.952193	0.822797	0.983805	0.9847
Q8BTW3	EXOSC6	1.14632e+07	514640	1.02171e+07	4.48742e+06	1.44532e+07	4.95936e+06	1.23743e+07	2.48276e+06	0.891293	0.856167	1.04103	0.808137	0.822797	0.996358	0.9847
O08997	ATOX1	6.28292e+07	1.7955e+07	7.35728e+07	1.85377e+07	7.22123e+07	1.5657e+07	7.26208e+07	2.24476e+07	1.171	1.00566	1.16441	0.941787	0.822919	0.983805	0.996887
P16546	SPTAN1	1.5889e+07	1.55799e+06	1.44899e+07	1.04145e+06	1.45645e+07	1.72234e+06	1.64043e+07	1.91347e+06	0.911943	1.12632	0.809663	0.980954	0.822919	0.983805	0.9847
P17225	PTBP1	4.85874e+07	4.30169e+06	4.04409e+07	1.12994e+07	4.19519e+07	1.01826e+07	4.67467e+07	6.93625e+06	0.832333	1.11429	0.74696	1.00372	0.822919	0.996358	0.997128
Q5SWZ9	PLD6	2.19027e+07	4.66682e+06	2.08345e+07	6.43917e+06	2.16593e+07	6.97476e+06	2.00587e+07	7.13474e+06	0.951232	0.926099	1.02714	1.02443	0.822919	0.983805	0.997128
Q62426	CSTB	3.15642e+07	4.54074e+06	3.80832e+07	5.50243e+06	3.18307e+07	6.0353e+06	3.45643e+07	9.34308e+06	1.20653	1.08588	1.11111	1.04899	0.822919	0.988047	0.997128
Q6P5E4	UGGT1	1.52181e+07	3.219e+06	1.54383e+07	2.43747e+06	1.48206e+07	2.40034e+06	1.73405e+07	1.9261e+06	1.01447	1.17003	0.867053	0.953213	0.822919	0.983805	0.9847
Q8K2C9	HACD3	4.50356e+06	1.25169e+06	3.87816e+06	29439.4	4.1406e+06	936633	5.33358e+06	914047	0.861133	1.28812	0.66852	0.884691	0.822935	0.988047	0.9847
Q8C570	RAE1	1.71298e+07	3.28024e+06	1.10791e+07	6.12687e+06	1.86935e+07	1.04941e+07	1.4134e+07	8.53013e+06	0.646772	0.756091	0.855417	0.859307	0.823037	0.996619	0.997128
Q3UQ84	TARS2	1.18832e+07	1.92015e+07	3.87505e+06	334019	1.62624e+06	686174	2.0449e+06	523103	0.326095	1.25744	0.259332	4.29245	0.823453	0.996264	0.997128
O35691	PNN	1.53266e+07	4.37043e+06	1.3973e+07	2.33615e+06	1.35836e+07	1.61725e+06	1.54233e+07	6.28214e+06	0.911682	1.13543	0.802939	1.01009	0.823763	0.983805	0.9847
O55143	ATP2A2	1.71377e+07	4.25401e+06	1.51638e+07	2.58237e+06	1.55408e+07	1.50261e+06	1.59386e+07	3.61034e+06	0.88482	1.02559	0.862741	1.02612	0.823763	0.983805	0.9847
P08207	S100A10	2.76383e+07	1.25512e+07	3.15753e+07	1.36784e+07	3.14927e+07	1.31465e+07	2.44394e+07	8.3013e+06	1.14245	0.776032	1.47217	1.05867	0.823763	0.996358	0.9847
P35441	THBS1	6.84311e+06	3.65213e+06	6.20999e+06	2.56037e+06	4.77256e+06	5.85018e+06	5.57982e+06	5.12645e+06	0.907481	1.16915	0.77619	1.26088	0.823763	0.983805	0.9847
P43274	HIST1H1E	1.79911e+08	5.77615e+07	1.76631e+08	7.43843e+07	1.98376e+08	4.00927e+07	2.01713e+08	8.70807e+07	0.981769	1.01682	0.965531	0.891158	0.823763	0.988047	0.997128
P48962	SLC25A4	5.80958e+07	1.46264e+07	6.07965e+07	8.89509e+06	5.66566e+07	1.06485e+07	5.89151e+07	1.23132e+07	1.04649	1.03986	1.00637	1.02873	0.823763	0.996358	0.9847
P62996	TRA2B	1.84081e+07	2.01011e+06	1.99638e+07	3.2824e+06	1.77592e+07	4.07337e+06	1.79525e+07	4.64623e+06	1.08451	1.01088	1.07283	1.07449	0.823763	0.996358	0.997128
Q8BMD5	CDADC1	9.17021e+06	3.20511e+06	8.61324e+06	2.58796e+06	8.10407e+06	2.07583e+06	7.87479e+06	1.47508e+06	0.939263	0.971708	0.96661	1.11294	0.823763	0.996358	0.9847
Q91VR2	ATP5C1	2.1525e+07	4.85472e+06	2.67726e+07	5.39805e+06	2.5719e+07	5.17334e+06	2.67463e+07	4.5816e+06	1.24379	1.03994	1.19602	0.920563	0.823763	0.996358	0.9847
Q922Q4	PYCR2	3.09642e+07	1.55901e+07	3.15761e+07	1.29161e+07	3.87802e+07	1.38784e+07	2.57494e+07	1.42861e+07	1.01976	0.663984	1.53582	0.969173	0.823763	0.996358	0.9847
Q9CQV6	MAP1LC3B	8.20857e+06	2.01695e+06	1.08687e+07	4.2892e+06	1.03718e+07	4.43871e+06	9.17602e+06	3.41981e+06	1.32407	0.884709	1.49662	0.97593	0.823763	0.983805	0.997128
Q9D7N9	APMAP	1.42658e+07	9.02334e+06	9.9913e+06	5.14289e+06	1.6267e+07	1.35041e+07	1.85896e+07	1.46979e+07	0.700365	1.14278	0.612861	0.695914	0.823763	0.996358	0.9847
Q9DB43	ZFPL1	4.18242e+06	1.53212e+06	5.11513e+06	1.70698e+06	3.26873e+06	573630	6.20586e+06	1.39636e+06	1.22301	1.89855	0.644178	0.981314	0.823763	0.996358	0.9847
Q8BJW6	EIF2A	2.18089e+07	2.10014e+06	2.1434e+07	2.57253e+06	1.97052e+07	2.94025e+06	1.85018e+07	2.46836e+06	0.982808	0.938928	1.04673	1.13181	0.824104	0.996358	0.9847
O08582	GTPBP1	1.3065e+07	1.54306e+06	1.25843e+07	1.44807e+06	1.07249e+07	2.11724e+06	1.01778e+07	3.332e+06	0.96321	0.948985	1.01499	1.22708	0.824233	0.983805	0.999195
P52912	TIA1	8.68323e+06	1.06676e+07	1.47883e+07	1.04825e+07	8.441e+06	7.86551e+06	2.15993e+07	1.27128e+07	1.70308	2.55885	0.665565	0.781333	0.824233	0.996358	0.9847
P53798	FDFT1	1.4015e+07	8.98782e+06	8.58131e+06	5.01293e+06	5.73539e+06	4.11207e+06	3.7782e+06	3.03368e+06	0.612297	0.658752	0.929479	2.37516	0.824233	0.996358	0.996887
P61620	SEC61A1	1.48842e+07	5.12854e+06	1.56588e+07	5.91562e+06	1.1206e+07	5.22165e+06	1.41932e+07	3.10404e+06	1.05204	1.26657	0.830623	1.20252	0.824233	0.983805	0.997323
P61971	NUTF2	1.63668e+07	6.27125e+06	1.67337e+07	5.80635e+06	2.52268e+07	7.95146e+06	2.65105e+07	9.56118e+06	1.02242	1.05089	0.972908	0.63978	0.824233	0.983805	0.997128
P62918	RPL8	5.97254e+07	1.086e+07	6.4345e+07	1.18462e+07	5.49959e+07	9.46825e+06	5.53005e+07	5.139e+06	1.07735	1.00554	1.07141	1.12488	0.824233	0.996358	0.996331
P63242	EIF5A	3.61188e+07	3.77924e+06	3.8306e+07	7.9925e+06	3.46665e+07	8.49149e+06	4.07902e+07	9.5948e+06	1.06056	1.17665	0.901338	0.986326	0.824233	0.983805	0.9847
Q01147	CREB1	1.31876e+07	4.1375e+06	1.29162e+07	4.87144e+06	1.40642e+07	2.23549e+06	1.23778e+07	105530	0.979425	0.880095	1.11286	0.987206	0.824233
Q61112	SDF4	6.06133e+06	4.44317e+06	6.96894e+06	4.82007e+06	3.33983e+06	1.29128e+06	5.52088e+06	2.15442e+06	1.14974	1.65304	0.695528	1.47057	0.824233	0.983805	0.997128
Q62393	TPD52	1.12442e+07	8.35454e+06	5.23792e+06	1.2391e+06	6.1481e+06	2.98217e+06	7.21251e+06	1.9082e+06	0.465832	1.17313	0.397085	1.23364	0.824233	0.983805	0.997128
Q62415	PPP1R13B	3.40981e+07	2.719e+06	3.46333e+07	2.88434e+06	3.00824e+07	7.12133e+06	3.33233e+07	2.2557e+06	1.0157	1.10773	0.916913	1.08399	0.824233	0.996619	0.997323
Q6P5G6	UBXN7	3.38993e+06	1.56336e+06	3.57151e+06	1.72887e+06	4.31781e+06	1.33166e+06	4.20802e+06	1.20841e+06	1.05356	0.974571	1.08105	0.816512	0.824233	0.996358	0.990376
Q8K3D3-2	SWI5	1.05357e+07	8.1238e+06	7.41297e+06	1.09071e+06	8.36685e+06	5.57374e+06	1.15789e+07	6.36848e+06	0.703604	1.38391	0.508419	0.899874	0.824233	0.996358	0.9847
Q8R1V4	TMED4	1.10196e+07	3.24412e+06	1.39687e+07	2.24859e+06	1.10989e+07	4.68014e+06	1.19105e+07	5.75345e+06	1.26762	1.07312	1.18125	1.086	0.824233	0.996965	0.999195
Q9CR60	GOLT1B	1.73566e+07	1.48348e+07	1.86269e+07	1.55657e+07	2.81665e+07	1.90204e+07	2.39503e+07	1.26085e+07	1.07319	0.850312	1.26211	0.690439	0.824233	0.983805	0.997128
Q9CWW6	PIN4	1.48322e+07	7.01392e+06	1.42606e+07	5.69425e+06	1.78396e+07	6.85741e+06	1.40484e+07	3.82624e+06	0.961459	0.787485	1.22092	0.912341	0.824233	0.983805	0.9847
Q9D824	FIP1L1	1.48602e+07	2.12793e+06	1.3697e+07	2.12854e+06	1.0529e+07	2.95844e+06	1.43199e+07	3.46025e+06	0.921725	1.36004	0.677719	1.14924	0.824233	0.983805	0.9847
Q9DCF9	SSR3	5.34436e+07	2.54639e+07	6.39571e+07	1.70285e+07	5.81082e+07	1.52074e+07	4.43535e+07	1.7748e+07	1.19672	0.763292	1.56784	1.1458	0.824233	0.983805	0.994531
Q9DCM0	ETHE1	1.64887e+07	7.07367e+06	1.12147e+07	3.30913e+06	2.56958e+07	2.49229e+07	1.52388e+07	1.55198e+06	0.680142	0.593047	1.14686	0.676772	0.824233	0.983805	0.9847
Q9JIF7	COPB1	1.93537e+07	3.91344e+06	1.93783e+07	3.29761e+06	1.99956e+07	3.05763e+06	2.01316e+07	5.08252e+06	1.00127	1.0068	0.994508	0.96523	0.824233	0.996358	0.997128
Q9Z320	KRT27	2.37756e+07	1.62558e+07	2.75777e+07	1.04091e+07	3.44979e+07	2.44996e+07	4.27464e+07	1.4157e+07	1.15992	1.2391	0.936095	0.664816	0.824233	0.983805	0.9847
P70195	PSMB7	1.5427e+07	2.80695e+06	1.38605e+07	3.32957e+06	1.19576e+07	3.24015e+06	1.38358e+07	2.81466e+06	0.898459	1.15707	0.776497	1.13546	0.824387	0.996358	0.9847
Q3TBT3	TMEM173	8.38389e+06	2.66246e+06	9.07433e+06	6.79132e+06	1.34841e+07	7.34782e+06	2.05712e+07	6.9662e+06	1.08235	1.5256	0.709461	0.512644	0.825131	0.996358	0.997128
Q8QZZ7	TPRKB	2.14033e+06	275251	1.72015e+06	272645	1.85022e+06	292311	2.04911e+06	243067	0.803685	1.10749	0.725678	0.990037	0.826108	0.983805	0.9847
O09012-2	PEX5	4.77263e+06	1.95111e+06	3.02086e+06	1.96728e+06	2.90099e+06	2.72839e+06	4.02738e+06	3.42867e+06	0.632957	1.38828	0.455929	1.12487	0.827574	0.988383	0.9847
P54731	FAF1	3.09205e+06	2.08484e+06	5.52365e+06	4.21092e+06	5.28745e+06	1.73939e+06	4.79483e+06	3.90887e+06	1.78641	0.906831	1.96994	0.854539	0.827574	0.996358	0.9847
Q91YK2	RRP1B	1.15592e+06	497133	1.38909e+07	1.52937e+07	2.5646e+06	323084	1.90143e+06	1.24816e+06	12.0172	0.741413	16.2085	3.36917	0.827574	0.988047	0.996688
Q922H4	GMPPA	5.34354e+06	2.4873e+06	5.68197e+06	3.84136e+06	4.23527e+06	1.39139e+06	4.46815e+06	1.00276e+06	1.06333	1.05498	1.00791	1.2668	0.829258	0.983805	0.997128
P16627	HSPA1L	9.25874e+07	2.13304e+07	7.32579e+07	2.55374e+07	7.5452e+07	5.00364e+07	8.2084e+07	3.51007e+07	0.79123	1.0879	0.727303	1.05275	0.830523	0.996358	0.997128
Q9CPX7	MRPS16	1.29726e+07	2.7623e+06	1.19787e+07	3.97754e+06	1.25632e+07	4.05864e+06	1.39988e+07	4.40202e+06	0.923383	1.11427	0.828692	0.939363	0.830942	0.983805	0.9847
Q3B7Z2	OSBP	8.16123e+06	5.78579e+06	6.66719e+06	6.90447e+06	8.59897e+06	4.72544e+06	8.4709e+06	5.8405e+06	0.816934	0.985106	0.829286	0.868689	0.831022	0.995901	0.985205
Q60760	GRB10	1.09582e+07	2.13596e+06	1.36431e+07	7.05444e+06	1.34682e+07	1.08109e+07	1.11624e+07	3.53138e+06	1.24502	0.828797	1.5022	0.998805	0.831022	0.994387	0.9847
Q99MK8	GRK2	6.27279e+06	1.75677e+06	6.68086e+06	2.08184e+06	5.54378e+06	510285	6.9185e+06	1.9542e+06	1.06505	1.24797	0.853426	1.03943	0.831022	0.996358	0.9847
Q8VCL2	SCO2	7.04493e+06	1.50449e+06	7.46834e+06	704221	6.38502e+06	405347	7.8812e+06	767804	1.0601	1.23433	0.858851	1.01732	0.831108	0.996358
P68373	TUBA1C	8.82587e+07	1.43154e+07	9.49533e+07	2.74189e+07	8.22573e+07	2.56334e+07	9.39876e+07	7.65084e+06	1.07585	1.14261	0.941577	1.03953	0.831236	0.996358	0.999195
Q32NZ6	TMC5	1.15012e+07	4.09774e+06	8.39412e+06	1.10049e+06	1.39513e+07	4.97418e+06	1.3231e+07	2.87295e+06	0.72985	0.948369	0.769585	0.731922	0.831236	0.996965	0.9847
Q62219	TGFB1I1	4.55194e+07	4.94986e+07	1.24614e+07	7.74965e+06	7.15344e+06	2.54944e+06	1.02725e+07	7.72918e+06	0.27376	1.43602	0.190638	3.32728	0.831236	0.983805	0.9847
Q8BVI4	QDPR	7.84825e+06	1.73841e+06	7.81353e+06	1.8211e+06	1.33273e+07	1.12569e+07	1.23388e+07	6.71728e+06	0.995576	0.925826	1.07534	0.610213	0.831236	0.996358	0.9847
Q8BYK6	YTHDF3	6.27283e+06	1.37654e+06	7.64854e+06	1.63119e+06	8.93565e+06	4.5642e+06	7.1482e+06	1.75708e+06	1.21931	0.799964	1.52421	0.86555	0.831236	0.983805	0.9847
Q8CAQ8-3	IMMT	1.09909e+07	2.00409e+06	1.04317e+07	1.64904e+06	1.14654e+07	2.36898e+06	1.1452e+07	2.42117e+06	0.949123	0.998838	0.950227	0.934776	0.831236	0.983805	0.997128
Q8R4X3	RBM12	6.7408e+06	1.88415e+06	6.42696e+06	3.54596e+06	6.18119e+06	2.92453e+06	5.09851e+06	3.54035e+06	0.953443	0.824842	1.15591	1.16739	0.831236	0.996619	0.997128
Q9CXV9	DCUN1D5	676532	121523	2.05477e+06	109330	5.0845e+06	6.3132e+06	1.89928e+06	169939	3.03721	0.373542	8.13083	0.391092	0.831236	0.988383	0.997128
Q9CY50	SSR1	4.85137e+07	1.18028e+07	4.32094e+07	1.20854e+07	3.33048e+07	5.01155e+06	4.42179e+07	1.61091e+07	0.890662	1.32768	0.670844	1.18318	0.831236	0.994387	0.9847
Q9ERB0	SNAP29	4.34553e+06	1.72957e+06	5.47159e+06	3.29838e+06	7.23185e+06	2.87488e+06	2.85331e+06	1.84178e+06	1.25913	0.394548	3.19132	0.973422	0.831236	0.996358	0.997128
P11276	FN1	6.06128e+07	3.5525e+06	6.26228e+07	6.16662e+06	5.87077e+07	4.40972e+06	6.03792e+07	3.11633e+06	1.03316	1.02847	1.00456	1.03484	0.831254	0.988047	0.9847
P40240	CD9	3.65033e+07	2.01683e+07	3.1013e+07	1.86744e+07	5.27028e+07	4.48529e+07	3.72762e+07	3.36209e+07	0.849596	0.707291	1.2012	0.750355	0.831254	0.983805	0.997128
P53994	RAB2A	2.79511e+07	3.66831e+06	2.7733e+07	7.8087e+06	2.48393e+07	6.52256e+06	3.01194e+07	1.00021e+07	0.992195	1.21257	0.818258	1.0132	0.831254	0.983805	0.999195
P62082	RPS7	3.6604e+07	5.80606e+06	3.99585e+07	9.96986e+06	3.37963e+07	7.15358e+06	3.35835e+07	7.35719e+06	1.09164	0.993703	1.09856	1.13628	0.831254	0.983805	0.9847
P97310	MCM2	1.97967e+07	2.7655e+06	2.15595e+07	1.25777e+06	1.91479e+07	2.28736e+06	2.02629e+07	2.97766e+06	1.08904	1.05823	1.02912	1.04936	0.831254	0.996358	0.996887
Q3UZ39	LRRFIP1	9.26241e+06	1.53455e+06	9.2305e+06	2.61028e+06	9.74424e+06	2.15588e+06	1.03908e+07	2.29455e+06	0.996556	1.06636	0.934544	0.918443	0.831254	0.983805	0.997128
Q61194	PIK3C2A	3.93668e+06	6.35065e+06	2.17803e+06	2.37822e+06	1.92435e+07	3.26588e+07	4.40023e+06	6.68604e+06	0.553266	0.228661	2.4196	0.258618	0.831254	0.983805	0.9847
Q6ZPF4	FMNL3	7.31574e+06	3.29459e+06	8.45405e+06	1.09342e+06	6.98089e+06	3.29245e+06	6.45475e+06	3.13683e+06	1.1556	0.924631	1.24979	1.17373	0.831254	0.996358	0.9847
Q7TQK4	EXOSC3	1.0204e+07	2.30583e+06	9.58948e+06	3.51849e+06	8.42301e+06	6.23356e+06	1.16546e+07	4.24113e+06	0.939779	1.38366	0.6792	0.98585	0.831254	0.988047	0.9847
Q8BMJ3	EIF1AX	2.803e+07	3.28799e+06	2.28554e+07	4.02679e+06	2.67828e+07	2.63293e+06	2.49615e+07	2.66052e+06	0.815391	0.931999	0.874883	0.983402	0.831254	0.983805	0.997128
Q8BZ98	DNM3	1.73442e+07	3.14489e+06	1.77933e+07	4.38272e+06	1.5571e+07	1.83046e+06	1.4488e+07	3.14816e+06	1.0259	0.930442	1.10259	1.16895	0.831254	0.996358	0.9847
Q9CR68	UQCRFS1	2.26733e+07	6.94408e+06	2.11254e+07	6.89673e+06	2.32426e+07	7.2894e+06	2.12945e+07	5.36645e+06	0.931727	0.916185	1.01696	0.983422	0.831254	0.996358	0.98883
Q9D023	MPC2	6.76361e+06	2.08315e+06	7.24311e+06	2.30169e+06	5.92634e+06	974511	6.31692e+06	1.99816e+06	1.07089	1.06591	1.00468	1.14403	0.831254	0.996358	0.997128
Q9D7H3	RTCA	9.95354e+06	2.89361e+06	1.09643e+07	1.76726e+06	8.87709e+06	3.266e+06	9.6847e+06	2.08037e+06	1.10155	1.09098	1.00969	1.12693	0.831254	0.996619	0.9847
Q9DBC7	PRKAR1A	2.20809e+07	2.00844e+06	2.29945e+07	2.25908e+06	2.12123e+07	4.22846e+06	2.19081e+07	2.63682e+06	1.04138	1.0328	1.0083	1.04534	0.831254	0.994387	0.997128
Q9DCL8	PPP1R2	1.85538e+07	4.71787e+06	2.10817e+07	5.16785e+06	1.98623e+07	6.63376e+06	1.85291e+07	6.61665e+06	1.13625	0.932879	1.218	1.03241	0.831254	0.996358	0.9847
Q9Z1M8	IK	5.12322e+06	3.31189e+06	6.25397e+06	3.75919e+06	5.23492e+06	3.63647e+06	2.95986e+06	1.39642e+06	1.22071	0.565406	2.159	1.38835	0.831254	0.996358	0.997128
Q8VBZ3	CLPTM1	7.14368e+06	2.33297e+06	7.32763e+06	3.51234e+06	7.04357e+06	2.48071e+06	6.20848e+06	2.54236e+06	1.02575	0.88144	1.16372	1.09201	0.831921	0.983805	0.9847
O35685	NUDC	2.62656e+07	6.58053e+06	2.6939e+07	6.07706e+06	2.46563e+07	1.77548e+06	2.26299e+07	6.9544e+06	1.02564	0.917815	1.11748	1.12516	0.83222	0.983805	0.9847
O88271	CFDP1	2.42361e+07	4.94579e+06	2.43359e+07	5.36024e+06	2.0323e+07	6.31764e+06	2.17894e+07	3.72812e+06	1.00412	1.07215	0.936542	1.15339	0.832651	0.996358	0.997128
Q8BM72	HSPA13	8.29724e+06	2.9203e+06	7.08479e+06	1.70987e+06	6.42839e+06	1.10873e+06	7.28406e+06	1.90499e+06	0.853873	1.13311	0.753567	1.12176	0.832662	0.996358	0.999195
P57784	SNRPA1	7.28615e+06	1.70297e+06	9.94093e+06	3.25706e+06	1.00309e+07	5.67809e+06	9.78608e+06	4.02961e+06	1.36436	0.975593	1.39849	0.869309	0.834355	0.996358	0.9847
P63101	YWHAZ	5.00783e+07	4.99395e+06	6.11347e+07	1.46838e+07	5.137e+07	1.59116e+07	5.01088e+07	1.37459e+07	1.22078	0.975448	1.25151	1.09592	0.834355	0.996358	0.9847
Q9CZ44	NSFL1C	2.38055e+07	2.05707e+06	2.40961e+07	3.60605e+06	2.23162e+07	3.24834e+06	2.20885e+07	2.7784e+06	1.01221	0.989798	1.02264	1.07875	0.834355	0.988383	0.997128
Q9Z2Q6	41886	1.07602e+07	6.68238e+06	8.64623e+06	7.08124e+06	8.75446e+06	6.5419e+06	6.5041e+06	5.446e+06	0.803536	0.742947	1.08155	1.27184	0.835452	0.996358	0.9847
Q9CRA8	EXOSC5	2.17621e+07	1.25103e+07	1.48473e+07	1.65037e+06	2.14494e+07	2.25397e+06	2.64476e+07	9.57153e+06	0.682258	1.23302	0.55332	0.764337	0.836129	0.983805	0.9847
Q62188	DPYSL3	3.36294e+07	2.02905e+06	3.39589e+07	4.19952e+06	3.70791e+07	6.696e+06	3.27721e+07	4.29248e+06	1.0098	0.883845	1.1425	0.967604	0.837562	0.983805	0.9847
Q9D735		4.67273e+06	2.40374e+06	5.83999e+06	5.52322e+06	8.23983e+06	2.84608e+06	1.08069e+07	6.62898e+06	1.2498	1.31155	0.952921	0.551943	0.837562	0.996358	0.997128
P57722	PCBP3	7.316e+07	1.61079e+07	6.82396e+07	3.10495e+07	5.48172e+07	1.64002e+07	5.18644e+07	2.40441e+07	0.932745	0.946134	0.985849	1.32544	0.838	0.996358	0.997128
P62071	RRAS2	7.745e+06	1.55537e+06	7.88171e+06	1.811e+06	7.77693e+06	1.44983e+06	7.71716e+06	875665	1.01765	0.992315	1.02553	1.00856	0.838	0.988047	0.997321
Q9CR09	UFC1	4.59224e+06	2.17483e+06	8.08937e+06	6.24202e+06	1.33935e+07	418885	7.62228e+06	992565	1.76153	0.569103	3.09528	0.603433	0.838	0.983805
B2RWS6	EP300	8.34927e+06	6.07227e+06	6.01149e+06	5.55133e+06	2.48589e+06	1.72934e+06	3.04664e+06	1.56959e+06	0.720002	1.22557	0.587483	2.59569	0.838791	0.996358	0.997128
Q80VD1	FAM98B	1.4938e+07	6.55963e+06	6.66554e+06	3.94517e+06	8.20115e+06	3.65724e+06	7.42666e+06	2.11206e+06	0.446214	0.905562	0.492748	1.38238	0.838791	0.983805	0.9847
Q922X9	PRMT7	2.91979e+06	2.18281e+06	3.61804e+06	1.95654e+06	5.81873e+06	3.20179e+06	3.09109e+06	1.73468e+06	1.23914	0.531231	2.33259	0.733778	0.838791	0.983805	0.997128
P49718	MCM5	2.2729e+07	3.19154e+06	2.52207e+07	4.27231e+06	2.34519e+07	1.96137e+06	2.20812e+07	2.92349e+06	1.10963	0.941556	1.1785	1.05308	0.840153	0.983805	0.9847
P61750	ARF4	3.4053e+07	7.52064e+06	3.47811e+07	4.74492e+06	3.32469e+07	4.86995e+06	3.81565e+07	7.43545e+06	1.02138	1.14767	0.889962	0.964017	0.840153	0.996619	0.9847
Q03963	EIF2AK2	1.20014e+07	3.38357e+06	1.11166e+07	4.12713e+06	1.42357e+07	3.17157e+06	1.44139e+07	2.98956e+06	0.926276	1.01252	0.914824	0.806925	0.840153	0.983805	0.990454
Q3UM45	PPP1R7	1.81316e+07	7.99108e+06	1.69437e+07	1.8027e+07	1.05495e+07	6.59618e+06	1.07757e+07	5.5363e+06	0.934486	1.02144	0.914874	1.64478	0.840153	0.995901	0.997128
Q8BHK9	ERCC6L	5.17571e+06	3.55227e+06	4.75325e+06	640035	6.86087e+06	3.41234e+06	1.27255e+07	7.17703e+06	0.918376	1.85479	0.495137	0.506932	0.840153	0.996358	0.997128
Q922V4	PLRG1	1.45316e+07	4.52922e+06	1.2691e+07	3.39751e+06	1.82307e+07	5.62729e+06	1.38717e+07	4.21781e+06	0.873338	0.760898	1.14777	0.847992	0.840153	0.996358	0.997128
Q9CPY7	LAP3	2.1821e+07	5.12563e+06	2.23658e+07	8.05743e+06	2.21246e+07	4.86043e+06	1.96362e+07	2.16364e+06	1.02496	0.887528	1.15485	1.05809	0.840153	0.996358	0.9847
Q9D0M3	CYC1	1.64872e+07	3.92784e+06	2.3674e+07	3.12333e+06	2.30966e+07	1.0625e+07	1.85045e+07	4.0433e+06	1.4359	0.801175	1.79224	0.965388	0.840153	0.996358	0.9847
Q9JI46	NUDT3	3.08747e+07	1.31696e+06	1.82752e+07	1.52615e+07	2.62127e+07	5.59345e+06	2.19283e+07	9.81269e+06	0.591913	0.836552	0.707563	1.02096	0.840153	0.988047	0.997128
Q9R0Q4	MORF4L2	5.17603e+06	1.73753e+06	3.84468e+06	1.54336e+06	3.82282e+06	891934	4.26419e+06	1.95877e+06	0.742786	1.11546	0.665903	1.11546	0.840153	0.996358	0.997323
Q8VCR8	MYLK2	1.37674e+07	2.76517e+06	1.48304e+07	2.76708e+06	1.85719e+07	8.37807e+06	1.14011e+07	1.40701e+06	1.07721	0.61389	1.75473	0.954117	0.841055	0.996358	0.9847
O54950	PRKAG1	1.24394e+07	1.0468e+07	4.22352e+06	2.33283e+06	6.38187e+06	2.82509e+06	8.23628e+06	907594	0.339528	1.29057	0.263083	1.13988	0.841118	0.983805	0.9847
P31254	UBA1Y	4.72949e+07	9.41341e+06	4.03949e+07	2.61655e+06	4.04307e+07	6.36085e+06	3.31699e+07	3.71747e+06	0.854106	0.820413	1.04107	1.19143	0.841118	0.995901	0.9847
Q8BXA5	CLPTM1L	5.11646e+06	1.59217e+06	5.08598e+06	1.81385e+06	4.74209e+06	912328	5.46315e+06	1.87505e+06	0.994043	1.15206	0.862842	0.999726	0.841118	0.996358	0.997128
Q9D6Z1	NOP56	1.75663e+07	2.02334e+06	1.92677e+07	2.53751e+06	1.64567e+07	2.91544e+06	1.76681e+07	2.81651e+06	1.09686	1.07361	1.02165	1.07939	0.841118	0.983805	0.997128
P15116	CDH2	1.51044e+07	6.19111e+06	1.5402e+07	6.99131e+06	1.6116e+07	2.49856e+06	1.83726e+07	8.22318e+06	1.0197	1.14003	0.894449	0.884536	0.841612	0.983805	0.997128
Q5DU14	MYO16	1.36991e+07	1.28424e+07	1.79486e+07	9.21049e+06	1.84662e+07	4.81101e+06	2.25936e+07	218455	1.3102	1.22351	1.07085	0.77077	0.841612	0.996358	0.9847
Q8C5Q4	GRSF1	5.05726e+06	1.62487e+06	5.97371e+06	2.70881e+06	8.7756e+06	5.33734e+06	1.29417e+07	8.99914e+06	1.18122	1.47473	0.80097	0.507936	0.841612	0.983805	0.9847
O54962	BANF1	2.78687e+07	1.15561e+07	3.15922e+07	1.42088e+07	3.42876e+07	1.53493e+07	3.43124e+07	8.67233e+06	1.13361	1.00072	1.13279	0.866777	0.843448	0.988047	0.9847
O70172	PIP4K2A	6.0288e+06	4.17424e+06	4.29351e+06	2.55243e+06	4.25299e+06	2.77265e+06	4.48776e+06	2.11621e+06	0.712166	1.0552	0.67491	1.18094	0.843566	0.983805	0.997128
P61222	ABCE1	1.53863e+07	2.1761e+06	1.71371e+07	3.4002e+06	1.6419e+07	782613	1.58792e+07	1.76077e+06	1.11379	0.967122	1.15166	1.00697	0.843566	0.996358	0.990454
Q80YE7	DAPK1	8.06283e+07	8.84626e+06	7.52518e+07	1.0763e+07	7.42455e+07	4.17772e+06	7.55448e+07	1.18458e+07	0.933317	1.0175	0.917266	1.04066	0.843566	0.996358	0.997128
P15379	CD44	2.78365e+07	3.94452e+06	3.1157e+07	4.75195e+06	2.71794e+07	8.54628e+06	2.78528e+07	1.27864e+07	1.11929	1.02478	1.09223	1.07198	0.843727	0.996358	0.997128
P16858	GAPDH	7.92843e+07	8.19357e+06	9.81291e+07	1.54608e+07	9.15286e+07	1.19729e+07	1.03052e+08	1.6331e+07	1.23769	1.12589	1.09929	0.911775	0.843727	0.983805	0.9847
P26883	FKBP1A	3.66416e+07	7.46034e+06	4.30362e+07	1.5419e+07	4.30501e+07	2.91471e+07	5.11123e+07	2.20374e+07	1.17452	1.18727	0.989254	0.846175	0.843727	0.996358	0.997128
P35601	RFC1	4.84812e+06	3.23962e+06	4.19514e+06	1.59073e+06	5.47327e+06	2.18812e+06	4.88427e+06	2.65463e+06	0.865312	0.892386	0.969662	0.873109	0.843727	0.996358	0.9847
P47915	RPL29	4.83826e+07	2.7357e+07	4.1025e+07	1.18852e+07	3.25812e+07	7.51932e+06	2.78086e+07	7.35605e+06	0.847929	0.853516	0.993454	1.48051	0.843727	0.996358	0.985205
P62309	SNRPG	3.6466e+07	7.41522e+06	4.21805e+07	1.05878e+07	5.2478e+07	1.65445e+07	5.8925e+07	1.63115e+07	1.15671	1.12285	1.03015	0.705964	0.843727	0.983805	0.9847
P47809	MAP2K4	1.23529e+07	1.9684e+06	1.11456e+07	1.0579e+06	1.02801e+07	3.16927e+06	1.24377e+07	2.61402e+06	0.902267	1.20988	0.745746	1.03437	0.985664	0.996358	0.9847	Yes
P97760	POLR2C	2.46498e+07	1.4505e+07	2.81379e+07	2.32176e+07	1.6586e+07	7.15285e+06	1.91179e+07	7.80376e+06	1.1415	1.15265	0.990329	1.47849	0.843727	0.996358	0.999195
Q64213	SF1	2.64194e+07	5.16877e+06	2.18179e+07	4.90135e+06	2.11753e+07	6.04005e+06	2.30999e+07	5.53033e+06	0.82583	1.09089	0.757025	1.08949	0.843727	0.983805	0.997128
Q80W00	PPP1R10	3.48914e+06	1.22755e+06	2.01164e+06	834385	2.05641e+06	672075	2.21571e+06	1.24314e+06	0.576545	1.07747	0.535093	1.2876	0.843727	0.983805	0.997128
Q80Y14	GLRX5	1.03139e+07	2.51001e+06	1.15645e+07	2.7255e+06	1.14835e+07	3.61463e+06	1.2289e+07	4.49045e+06	1.12125	1.07015	1.04775	0.920326	0.843727	0.996358	0.9847
Q80YT7	PDE4DIP	4.44602e+07	1.13456e+07	4.76524e+07	2.35142e+07	5.03378e+07	2.3124e+07	3.24139e+07	1.53399e+07	1.0718	0.643928	1.66447	1.11312	0.843727	0.996358	0.997128
Q8BNE1	TCAF1	6.98885e+06	3.03308e+06	4.88604e+06	1.33076e+06	5.3773e+06	1.2466e+06	7.35154e+06	4.40279e+06	0.699119	1.36714	0.511372	0.932913	0.843727	0.988047	0.990993
Q8C6G8	WDR26	4.4493e+06	1.46931e+06	5.74641e+06	1.8583e+06	4.85779e+06	2.15743e+06	5.82307e+06	3.13806e+06	1.29153	1.19871	1.07743	0.954578	0.843727	0.996358	0.997128
Q8C754	VPS52	1.43771e+07	1.63567e+06	6.43375e+06	6.33135e+06	5.20016e+06	5.31948e+06	3.39034e+06	3.07393e+06	0.447501	0.651968	0.686385	2.42254	0.843727	0.996358	0.9847
Q8CJ26	NRADD	1.05111e+07	3.86912e+06	1.21989e+07	5.21481e+06	1.41062e+07	5.60722e+06	1.1656e+07	5.11452e+06	1.16057	0.826301	1.40454	0.881524	0.843727	0.996358	0.999195
Q9CQ56	USE1	7.54925e+06	1.28979e+06	5.99404e+06	2.87833e+06	8.24777e+06	3.51781e+06	6.61537e+06	2.98276e+06	0.793992	0.80208	0.989916	0.9112	0.843727	0.983805	0.9847
Q9CQI7	SNRPB2	2.47991e+07	6.14133e+06	1.56331e+07	1.99564e+06	1.49903e+07	2.60284e+06	1.74568e+07	4.26497e+06	0.630391	1.16454	0.541324	1.2461	0.843727	0.996358	0.997128
Q9CQV1	PAM16	1.84041e+07	5.04859e+06	1.5284e+07	1.98339e+06	1.82551e+07	3.11525e+06	1.75682e+07	4.76021e+06	0.830463	0.962369	0.862936	0.940396	0.843727	0.996358	0.999195
Q9CY27	TECR	1.28116e+07	6.41274e+06	1.36085e+07	4.73762e+06	9.31229e+06	4.22239e+06	1.54986e+07	4.54274e+06	1.0622	1.66432	0.63822	1.06486	0.843727	0.983805	0.997128
Q9CZB0	SDHC	1.89423e+07	1.64678e+07	1.19113e+07	3.52529e+06	9.31167e+06	2.17889e+06	9.10086e+06	3.71058e+06	0.628818	0.977361	0.643384	1.67569	0.843727	0.996358	0.9847
Q9CZC8	SCRN1	3.58462e+06	1.03091e+06	3.68185e+06	1.50663e+06	2.87123e+06	388063	3.74286e+06	1.22067e+06	1.02712	1.30358	0.787928	1.09863	0.843727	0.983805	0.999195
Q9CZX0-2	ELP3	9.03711e+06	4.45333e+06	7.01169e+06	1.5006e+06	1.34177e+07	5.89088e+06	6.0465e+06	535743	0.775877	0.450635	1.72174	0.824527	0.843727	0.99969	0.996887
Q9D1J1	NECAP2	8.26717e+06	2.22207e+06	5.68461e+06	3.55678e+06	1.07303e+07	9.05983e+06	9.6984e+06	3.73619e+06	0.687612	0.903833	0.760774	0.68295	0.843727	0.996358	0.997128
Q9DBR1	XRN2	1.41288e+07	2.80883e+06	1.43304e+07	3.71011e+06	1.27095e+07	2.54963e+06	1.09479e+07	2.11887e+06	1.01427	0.861392	1.17747	1.20298	0.843727	0.988047	0.9847
Q9DCX2	ATP5H	2.92255e+07	2.75949e+06	3.50415e+07	1.86507e+07	3.19389e+07	4.81547e+06	2.98961e+07	5.37489e+06	1.199	0.93604	1.28093	1.03933	0.843727	0.988047	0.997128
Q9EST5	ANP32B	2.77119e+07	5.0597e+06	3.00607e+07	5.71742e+06	3.31843e+07	8.27239e+06	3.71255e+07	5.42803e+06	1.08476	1.11877	0.969602	0.821687	0.843727	0.983805	0.997128
Q9R061	NUBP2	7.86279e+06	1.1662e+06	8.17226e+06	2.04807e+06	7.22913e+06	2.37826e+06	8.88303e+06	1.73923e+06	1.03936	1.22878	0.845844	0.995213	0.843727	0.988047	0.997128
Q9WUM4	CORO1C	1.72931e+07	3.05482e+06	1.55264e+07	5.41024e+06	1.41811e+07	2.96769e+06	1.49751e+07	3.14103e+06	0.897838	1.05599	0.850233	1.12565	0.843727	0.996965	0.997128
Q9Z2D1	MTMR2	9.86425e+06	2.45401e+06	1.19643e+07	4.27151e+06	8.9774e+06	6.7771e+06	1.72673e+07	1.74449e+06	1.2129	1.92342	0.630595	0.831733	0.843727	0.996358	0.9847
Q61390	CCT6B	8.54043e+07	2.11316e+07	8.37423e+07	1.64038e+07	6.75363e+07	1.77945e+07	7.05976e+07	2.28455e+07	0.98054	1.04533	0.938021	1.22451	0.843732	0.996358	0.9847
Q8QZS1	HIBCH	6.48384e+06	2.89627e+06	5.041e+06	2.19738e+06	3.1835e+07	2.93402e+07	1.86009e+07	2.48466e+07	0.777471	0.584291	1.33062	0.228504	0.843732	0.996358	0.997128
Q921L3	TMCO1	1.85312e+07	1.35612e+07	1.91984e+07	1.26664e+07	3.43815e+07	1.3796e+07	2.76649e+07	1.25245e+07	1.036	0.804643	1.28753	0.608088	0.843732	0.996358	0.997128
Q9Z0E0	NCDN	6.9834e+06	8.59096e+06	4.17067e+06	3.33711e+06	2.56284e+06	883707	4.42061e+06	2.57715e+06	0.597227	1.72489	0.34624	1.59721	0.843732	0.983805	0.9847
Q9WV27	ATP1A4	1.50928e+07	2.8553e+06	1.4887e+07	3.28207e+06	1.57777e+07	5.14089e+06	1.67005e+07	3.91047e+06	0.986369	1.05848	0.931869	0.923074	0.843878	0.996358	0.999195
Q8C167	PREPL	6.30011e+06	429408	5.42859e+06	1.92704e+06	8.6317e+06	1.91473e+06	1.20752e+07	5.04941e+06	0.861666	1.39894	0.615942	0.566414	0.845829	0.983805	0.9847
Q9R0P4	SMAP	1.58408e+07	6.07471e+06	1.88389e+07	4.20941e+06	1.12689e+07	3.69199e+06	1.50615e+07	4.63425e+06	1.18927	1.33655	0.889803	1.3171	0.846697	0.983805	0.997323
Q8R3C0	MCMBP	8.25757e+06	2.33804e+06	8.69439e+06	2.73643e+06	8.08593e+06	4.1977e+06	7.25644e+06	5.55789e+06	1.0529	0.897416	1.17326	1.10491	0.846729	0.994387	0.997128
Q99LB6	MAT2B	7.97401e+06	2.22957e+06	8.17465e+06	5.32211e+06	7.93289e+06	5.06844e+06	6.63667e+06	2.91077e+06	1.02516	0.836602	1.22539	1.10838	0.846729	0.996358	0.9847
D3Z7P3-2	GLS	1.12479e+07	1.26374e+06	1.21787e+07	1.16135e+06	1.0507e+07	2.33429e+06	1.12905e+07	1.16613e+06	1.08275	1.07457	1.00761	1.07474	0.847113	0.996358	0.9847
D3YYU8	OBSL1	1.00148e+07	4.78092e+06	1.73281e+07	7.39831e+06	1.73204e+07	1.63288e+07	1.51075e+07	5.83868e+06	1.73026	0.87224	1.98369	0.843191	0.847185	0.996358	0.9847
O35405	PLD3	7.94182e+06	2.67242e+06	9.14371e+06	3.1254e+06	7.94196e+06	4.09035e+06	7.75305e+06	3.00766e+06	1.15134	0.976214	1.17939	1.0886	0.847185	0.983805	0.9847
P16045	LGALS1	1.10069e+08	7.0534e+07	8.71112e+07	3.93217e+07	1.09532e+08	4.62914e+07	9.87524e+07	2.0534e+07	0.791426	0.901589	0.877813	0.946687	0.847185	0.996358	0.9847
P18406	CYR61	5.82729e+06	4.98874e+06	9.202e+06	2.7546e+06	7.76258e+06	4.94054e+06	7.38518e+06	3.12776e+06	1.57912	0.951382	1.65982	0.992179	0.847185	0.983805	0.9847
P27546-4	MAP4	1.33425e+07	3.85267e+06	2.32199e+07	1.70079e+06	1.87587e+07	4.9222e+06	1.94077e+07	3.77182e+06	1.74029	1.0346	1.6821	0.957975	0.847185	0.983805	0.9847
P51881	SLC25A5	9.51956e+07	9.66817e+06	8.19219e+07	1.04828e+07	7.09749e+07	1.12759e+07	7.14071e+07	1.55991e+07	0.860563	1.00609	0.855354	1.24396	0.847185	0.983805	0.997128
P54071	IDH2	3.34134e+07	2.9658e+06	3.36375e+07	5.00773e+06	3.19183e+07	3.6996e+06	3.09139e+07	2.5132e+06	1.00671	0.96853	1.03942	1.06714	0.847185	0.996965	0.9847
P60766	CDC42	2.37696e+07	3.33391e+06	2.49425e+07	3.66617e+06	2.75021e+07	7.87514e+06	2.72006e+07	3.08422e+06	1.04935	0.98904	1.06097	0.890489	0.847185	0.983805	0.9847
P62862	FAU	8.25059e+07	5.44725e+07	9.69063e+07	6.82174e+07	5.74333e+07	4.18077e+07	8.08508e+07	4.40514e+07	1.17454	1.40773	0.834348	1.29742	0.847185	0.983805	0.996887
P68510	YWHAH	2.97062e+07	4.97391e+06	2.9687e+07	5.35248e+06	2.32989e+07	5.3865e+06	3.07431e+07	8.17569e+06	0.999353	1.31951	0.757369	1.09902	0.847185	0.983805	0.9847
Q3TLH4	PRRC2C	6.23179e+06	1.18865e+06	6.16911e+06	759003	5.72494e+06	1.99383e+06	5.5179e+06	925525	0.989941	0.963836	1.02708	1.103	0.847185	0.996358	0.9847
Q61584	FXR1	1.15149e+07	5.97706e+06	1.30616e+07	3.0477e+06	1.04389e+07	1.6631e+06	1.26902e+07	3.54949e+06	1.13432	1.21566	0.933092	1.06258	0.847185	0.988047	0.9847
Q61937	NPM1	3.85461e+07	7.36204e+06	4.97944e+07	1.40845e+07	5.03252e+07	1.07456e+07	5.03733e+07	1.02942e+07	1.29181	1.00096	1.29058	0.877276	0.847185	0.983805	0.997128
Q6PGC1	DHX29	5.37623e+06	3.23924e+06	3.26607e+06	2.32588e+06	2.87095e+06	1.63073e+06	4.68321e+06	779616	0.607501	1.63124	0.372417	1.14404	0.847185	0.983805	0.9847
Q80UU9	PGRMC2	3.18691e+07	6.95348e+06	2.62272e+07	1.02251e+07	2.56226e+07	5.66451e+06	3.30103e+07	4.08831e+06	0.822966	1.28833	0.638785	0.990847	0.847185	0.996358	0.9847
Q8C7E9	CSTF2T	1.18501e+07	5.39509e+06	1.28323e+07	6.01788e+06	1.07973e+07	5.69176e+06	1.44137e+07	4.20226e+06	1.08289	1.33493	0.811192	0.979032	0.847185	0.983805	0.997128
Q8JZQ9	EIF3B	2.17026e+07	5.22188e+06	2.08198e+07	3.34996e+06	1.98933e+07	2.28796e+06	2.06079e+07	2.00309e+06	0.959322	1.03592	0.926058	1.0499	0.847185	0.983805	0.985558
Q8R3S6	EXOC1	3.54372e+06	1.45866e+06	3.23777e+06	2.36661e+06	2.97528e+06	524945	6.07179e+06	5.75633e+06	0.913665	2.04075	0.447711	0.749578	0.847185	0.983805	0.9847
Q91YL2	RNF126	1.55241e+07	1.11568e+07	2.214e+07	3.99593e+06	1.95363e+07	5.00147e+06	1.30876e+07	4.16973e+06	1.42618	0.669911	2.1289	1.1545	0.847185	0.983805	0.9847
Q9CQ45	NENF	1.34983e+07	2.63805e+06	1.57372e+07	2.61582e+06	1.26382e+07	4.0971e+06	1.2141e+07	838085	1.16587	0.96066	1.21361	1.17984	0.847185	0.996358	0.9847
Q9CQJ2	PIH1D1	2.17528e+07	5.84519e+06	3.40758e+07	2.36873e+07	2.64547e+07	4.67706e+06	2.70451e+07	1.04849e+07	1.5665	1.02232	1.53231	1.04353	0.847185	0.996358	0.997128
Q9DAW6	PRPF4	5.0138e+07	6.95007e+07	8.20528e+06	4.98574e+06	8.86512e+06	4.65749e+06	1.20651e+07	6.41921e+06	0.163654	1.36096	0.120249	2.78752	0.847185	0.983805	0.9847
Q9Z0H8	CLIP2	1.02158e+07	7.87922e+06	1.41362e+07	1.64974e+07	3.43417e+07	5.61631e+06	1.77104e+07	1.43649e+07	1.38376	0.51571	2.68321	0.467838	0.847185	0.983805	0.9847
P18872	GNAO1	1.96473e+07	5.3351e+06	1.60577e+07	525845	2.62847e+07	1.51199e+07	1.98054e+07	3.24219e+06	0.817302	0.753496	1.08468	0.77468	0.84772	0.987756	0.9847
P39749	FEN1	1.50826e+07	1.34717e+06	1.52214e+07	1.3763e+06	1.23365e+07	1.31389e+06	1.54302e+07	3.37037e+06	1.0092	1.25078	0.806857	1.09138	0.84772	0.983805	0.9847
Q3UKJ7	SMU1	1.28149e+07	1.53679e+06	1.182e+07	1.45322e+06	1.27747e+07	2.68599e+06	1.24071e+07	1.6695e+06	0.92237	0.971225	0.949697	0.978285	0.84772	0.988047	0.9847
Q60930	VDAC2	4.24264e+07	7.34981e+06	4.14225e+07	6.52579e+06	4.03094e+07	5.35534e+06	3.73492e+07	4.28602e+06	0.976336	0.926565	1.05372	1.07971	0.84772	0.996358	0.9847
Q68FH4	GALK2	2.92723e+06	1.01962e+06	2.34048e+06	149343	2.21846e+06	69320.2	3.18141e+06	1.77856e+06	0.799553	1.43406	0.557544	0.975527	0.84772	0.983805	0.9847
Q99K74	MED24	3.69709e+06	2.79337e+06	3.02963e+06	544339	2.69703e+06	493644	2.93503e+06	224970	0.819463	1.08824	0.753015	1.19436	0.84772	0.983805	0.9847
Q9JKV1	ADRM1	1.92429e+07	4.98781e+06	1.77377e+07	3.78682e+06	1.51913e+07	2.23443e+06	1.5563e+07	2.34361e+06	0.921777	1.02447	0.899762	1.20246	0.84772	0.996358	0.997128
Q9QYC0	ADD1	9.31345e+06	3.42277e+06	9.92048e+06	4.43535e+06	6.69447e+06	2.37952e+06	7.51547e+06	714246	1.06518	1.12264	0.948815	1.35355	0.848026	0.996358	0.9847
P62748	HPCAL1	1.12965e+07	3.9719e+06	1.12287e+07	7.28469e+06	1.1518e+07	4.93469e+06	1.19261e+07	5.72197e+06	0.994002	1.03543	0.959988	0.960808	0.848037	0.996358	0.997128
Q3UDR8	YIPF3	7.73989e+06	2.57729e+06	6.32614e+06	2.0228e+06	5.45596e+06	1.89281e+06	6.83922e+06	1.87994e+06	0.817342	1.25353	0.652031	1.14403	0.848421	0.996358	0.997128
Q8CII2	CDC123	4.27917e+06	2.16572e+06	2.55091e+06	873082	3.47377e+06	706111	5.38142e+06	2.87223e+06	0.596123	1.54916	0.384804	0.771308	0.850389	0.983805	0.9847
Q05186	RCN1	3.3522e+07	6.99463e+06	3.73959e+07	4.20782e+06	3.38696e+07	4.79768e+06	3.70689e+07	4.77445e+06	1.11556	1.09446	1.01928	0.99971	0.850463	0.983805	0.9847
Q62203	SF3A2	1.67686e+07	7.97944e+06	1.4531e+07	5.14343e+06	1.69236e+07	3.54651e+06	1.44282e+07	2.97199e+06	0.866563	0.852548	1.01644	0.998336	0.850668	0.983805	0.9847
Q8BY71	HAT1	1.24978e+07	2.41909e+06	1.47784e+07	5.67821e+06	1.51181e+07	3.71326e+06	9.70527e+06	5.74362e+06	1.18248	0.641964	1.84197	1.09881	0.850668	0.996358	0.9847
Q9ESP1	SDF2L1	1.23971e+07	1.02026e+07	1.43788e+07	6.99518e+06	1.19169e+07	3.75213e+06	7.43123e+06	3.4356e+06	1.15985	0.623586	1.85997	1.3839	0.850668	0.983805	0.9847
Q9Z0X1	AIFM1	1.52088e+07	4.49229e+06	1.7388e+07	8.39131e+06	1.05572e+07	2.46372e+06	1.10915e+07	3.68315e+06	1.14329	1.05061	1.08821	1.50571	0.850668	0.983805	0.997128
O35646	CAPN6	9.42797e+06	1.3865e+06	8.79993e+06	2.00018e+06	7.76514e+06	1.28449e+06	8.88647e+06	2.22165e+06	0.933386	1.14441	0.815608	1.09466	0.851327	0.996358	0.997128
P62267	RPS23	4.75724e+07	1.11145e+07	5.09631e+07	1.06108e+07	4.78793e+07	8.59068e+06	4.36429e+07	6.83617e+06	1.07127	0.91152	1.17526	1.07663	0.851327	0.983805	0.9847
P62715	PPP2CB	2.61669e+07	1.47028e+06	2.62173e+07	3.22731e+06	2.73688e+07	4.25949e+06	2.96232e+07	5.27691e+06	1.00192	1.08237	0.925675	0.919151	0.851327	0.996358	0.997128
Q61029-4	TMPO	3.19529e+07	2.80182e+06	3.74241e+07	6.84769e+06	3.35026e+07	8.03479e+06	3.39648e+07	5.35872e+06	1.17123	1.0138	1.15529	1.0283	0.851327	0.988047	0.9847
Q99KU0	VMP1	1.63098e+07	4.06372e+06	1.59026e+07	3.28192e+06	1.55036e+07	1.19456e+06	1.2544e+07	2.87159e+06	0.975032	0.809106	1.20507	1.14849	0.851811	0.996358	0.9847
Q9D358	ACP1	2.15365e+07	1.27725e+07	1.78334e+07	5.95001e+06	1.70959e+07	1.93568e+06	1.74907e+07	2.5674e+06	0.828057	1.02309	0.809366	1.1383	0.851811	0.996358	0.997323
Q9DCS3	MECR	1.27557e+07	3.0871e+06	1.17041e+07	3.95037e+06	1.13112e+07	5.98501e+06	1.02038e+07	3.769e+06	0.917554	0.902096	1.01714	1.13687	0.851811	0.983805	0.997128
P15626	GSTM2	2.07701e+07	1.75351e+06	2.0796e+07	1.10294e+06	1.97966e+07	1.32019e+06	1.97153e+07	1.91837e+06	1.00125	0.995891	1.00538	1.05199	0.852331	0.988383	0.9847
Q8C0L0	TMX4	1.22361e+07	8.93494e+06	6.4391e+06	1.4132e+06	7.03603e+06	5.03289e+06	1.00126e+07	6.48531e+06	0.526238	1.42305	0.369795	1.0954	0.852331	0.983805	0.997128
Q91XU0	WRNIP1	4.17165e+07	6.88172e+07	8.45959e+07	1.43996e+08	1.54071e+06	587583	6.07167e+06	7.94458e+06	2.02787	3.94083	0.51458	16.593	0.852331	0.996358	0.997128
Q9Z1T1	AP3B1	7.19307e+06	5.28424e+06	5.91908e+06	4.65422e+06	5.4251e+06	4.21658e+06	9.53068e+06	4.39812e+06	0.822887	1.75677	0.468408	0.876727	0.852331	0.983805	0.989331
P58242	SMPDL3B	7.36255e+06	3.04663e+06	6.55916e+06	4.09055e+06	3.74758e+06	2.36352e+06	4.69377e+06	2.95568e+06	0.890881	1.25248	0.711295	1.64923	0.853406	0.983805	0.9847
Q60870	REEP5	1.91428e+07	2.5905e+06	2.28264e+07	6.40572e+06	2.1352e+07	3.14504e+06	2.20899e+07	1.14948e+07	1.19243	1.03456	1.1526	0.966101	0.853406	0.983805	0.997128
O88532	ZFR	1.07014e+07	3.49746e+06	6.8018e+06	3.34577e+06	1.03129e+07	6.85458e+06	6.38483e+06	2.56503e+06	0.635599	0.619112	1.02663	1.04824	0.854316	0.996358	0.9847
Q9QX47	SON	8.68709e+06	2.32434e+06	9.63102e+06	2.7273e+06	8.10789e+06	5.26254e+06	9.48534e+06	1.12169e+06	1.10866	1.16989	0.94766	1.0412	0.854316	0.983805	0.9847
Q6ZQ73	CAND2	6.79874e+06	2.32042e+06	6.33685e+06	1.03106e+06	5.78713e+06	1.08868e+06	6.13349e+06	1.36555e+06	0.932063	1.05985	0.879428	1.10192	0.855763	0.988047	0.9847
P11438	LAMP1	2.66921e+07	1.21718e+07	2.37821e+07	6.77695e+06	1.94516e+07	5.46301e+06	1.90235e+07	7.76907e+06	0.890979	0.977995	0.911026	1.31187	0.856832	0.996358	0.989331
Q9JK81	MYG1	1.57633e+07	4.76183e+06	1.61642e+07	6.98337e+06	1.80624e+07	7.78831e+06	1.74338e+07	8.26531e+06	1.02543	0.965198	1.06241	0.899462	0.856832	0.996358	0.997128
P11679	KRT8	1.28765e+08	1.25276e+08	9.56106e+07	8.70189e+07	1.14288e+08	1.16152e+08	6.88269e+07	3.86756e+07	0.742519	0.602225	1.23296	1.22533	0.857123	0.996358	0.9847
P15864	HIST1H1C	2.06364e+08	5.69871e+07	2.00006e+08	5.57132e+07	1.85685e+08	7.92505e+07	1.47416e+08	6.86152e+07	0.969189	0.793902	1.22079	1.21996	0.857123	0.983805	0.996887
Q8BTZ4	ANAPC5	4.69163e+06	783775	5.04483e+06	1.85735e+06	4.01077e+06	899743	6.00182e+06	2.75103e+06	1.07528	1.49643	0.718567	0.972422	0.857123	0.988047	0.9847
Q9D554	SF3A3	1.36364e+07	3.37511e+06	1.60709e+07	1.68771e+06	1.56205e+07	1.6346e+06	1.54595e+07	3.98035e+06	1.17853	0.989697	1.1908	0.955832	0.858127	0.996358	0.997128
P46414	CDKN1B	1.22147e+06	1.43781e+06	1.89407e+06	823870	2.76515e+06	2.12351e+06	2.85126e+06	1.52395e+06	1.55065	1.03114	1.50382	0.55472	0.858916	0.983805	0.9847
Q9Z2I8	SUCLG2	1.11521e+07	4.19183e+06	1.11338e+07	5.30012e+06	1.32377e+07	8.77776e+06	1.17798e+07	8.0127e+06	0.998357	0.889871	1.12191	0.890813	0.858916	0.988047	0.997128
A2BE28	LAS1L	8.5547e+06	4.2929e+06	5.75368e+06	5.11027e+06	9.95971e+06	5.07479e+06	7.87332e+06	6.79264e+06	0.672574	0.790517	0.850803	0.802353	0.859214	0.996358	0.997323
P62492	RAB11A	2.56981e+07	9.92188e+06	2.81831e+07	9.84449e+06	2.46175e+07	6.17603e+06	3.0306e+07	6.62217e+06	1.0967	1.23107	0.890851	0.981023	0.859214	0.983805	0.9847
Q3TBW2	MRPL10	4.39763e+06	1.87663e+06	4.37898e+06	1.21803e+06	3.92216e+06	582854	6.34869e+06	3.605e+06	0.995758	1.61867	0.61517	0.854516	0.859214	0.996358	0.9847
Q69ZN7	MYOF	1.52775e+07	1.95597e+06	1.44969e+07	2.51409e+06	1.48803e+07	1.29941e+06	1.63322e+07	2.14324e+06	0.948902	1.09757	0.86455	0.953926	0.859214	0.996358	0.9847
Q6P8X1	SNX6	9.27788e+06	4.4938e+06	1.04093e+07	3.21461e+06	1.02176e+07	2.8091e+06	9.97633e+06	1.56053e+06	1.12195	0.976386	1.14908	0.974904	0.859214	0.983805	0.997323
Q8VE47	UBA5	5.31706e+06	3.11825e+06	6.26035e+06	2.75423e+06	5.37315e+06	1.23195e+06	6.66559e+06	2.9859e+06	1.17741	1.24054	0.949112	0.961679	0.859214	0.983805	0.997128
Q99K85	PSAT1	4.56469e+07	1.02166e+07	4.98402e+07	7.75624e+06	4.00688e+07	1.00166e+07	3.79536e+07	8.89997e+06	1.09186	0.947211	1.15271	1.22384	0.859214	0.988047	0.9847
Q9D8T7	SLIRP	3.04133e+06	1.72691e+06	7.44114e+06	8.62092e+06	3.97287e+07	6.97925e+07	9.7196e+06	3.59339e+06	2.44667	0.244649	10.0007	0.211988	0.859214	0.983805	0.9847
Q8CD92	TTC27	2.71139e+08	3.66153e+08	5.44194e+06	1.23742e+06	5.20757e+06	1.6215e+06	7.58861e+08	1.06044e+09	0.0200706	145.723	0.000137732	0.361985	0.859453	0.996358	0.9847
Q9EP71	RAI14	4.86146e+06	3.01902e+06	5.68404e+06	2.17331e+06	6.37955e+06	2.91846e+06	6.17109e+06	2.61845e+06	1.16921	0.967324	1.2087	0.840236	0.85994	0.996358	0.997128
O88685	PSMC3	2.77345e+07	3.64256e+06	2.78946e+07	4.54823e+06	2.97661e+07	4.68402e+06	2.94069e+07	3.96666e+06	1.00577	0.987931	1.01806	0.940107	0.860228	0.995901	0.997323
P16332	MUT	6.66921e+06	5.59896e+06	4.38348e+06	1.86364e+06	3.44214e+06	1.62534e+06	3.4845e+06	1.997e+06	0.657271	1.01231	0.649279	1.59568	0.860228	0.983805	0.999195
P39054	DNM2	7.38827e+06	679644	6.88257e+06	1.3489e+06	7.8316e+06	1.68262e+06	8.76975e+06	1.65158e+06	0.931554	1.11979	0.8319	0.85962	0.860228	0.996358	0.997128
Q61768	KIF5B	1.24378e+07	2.79983e+06	1.28518e+07	3.58867e+06	1.17824e+07	2.42359e+06	1.25791e+07	2.76027e+06	1.03329	1.06761	0.967849	1.0381	0.860228	0.996358	0.997128
Q6P5F9	XPO1	1.38328e+07	2.44168e+06	1.43573e+07	1.29352e+06	1.29309e+07	1.40836e+06	1.44621e+07	1.72464e+06	1.03791	1.11841	0.928026	1.0291	0.860228	0.996358	0.997128
Q80Y81	ELAC2	8.82546e+06	3.29307e+06	5.23109e+06	2.11693e+06	6.12173e+06	1.68255e+06	6.25118e+06	4.04128e+06	0.592727	1.02115	0.580453	1.13607	0.860228	0.996358	0.997128
Q920A5	SCPEP1	1.69383e+07	1.39793e+07	2.03666e+07	1.44555e+07	1.18884e+07	9.41131e+06	6.09899e+06	5.4595e+06	1.2024	0.513022	2.34375	2.07396	0.860228	0.996358	0.997128
Q9CPP0	NPM3	1.83314e+07	5.62696e+06	2.24116e+07	7.68595e+06	2.4498e+07	7.55985e+06	2.25942e+07	7.08705e+06	1.22258	0.922289	1.3256	0.865177	0.860228	0.996358	0.9847
Q9Z130	HNRNPDL	3.38162e+07	5.19162e+06	2.9207e+07	5.30566e+06	3.11065e+07	4.65776e+06	3.29555e+07	1.02124e+07	0.863698	1.05944	0.815239	0.983783	0.860228	0.996358	0.98883
P99029	PRDX5	2.8052e+07	7.5145e+06	2.6944e+07	4.1975e+06	3.52339e+07	7.53835e+06	3.65973e+07	8.43715e+06	0.9605	1.0387	0.924718	0.765628	0.860418	0.983805	0.9847
Q6NZJ6	EIF4G1	1.75468e+07	3.11856e+06	1.64147e+07	2.55332e+06	1.86448e+07	3.20912e+06	1.72667e+07	4.77442e+06	0.935483	0.926085	1.01015	0.945699	0.860418	0.996358	0.9847
Q9D187	FAM96B	1.01815e+07	1.92247e+06	9.09658e+06	3.13998e+06	1.01684e+07	2.85327e+06	9.2584e+06	1.72185e+06	0.89344	0.910511	0.981251	0.992347	0.860418	0.996358	0.997128
Q8BVE8	NSD2	8.1046e+06	3.08619e+06	5.91183e+06	2.6585e+06	5.03021e+06	2.63489e+06	1.68732e+07	1.82774e+07	0.729441	3.35438	0.217459	0.63992	0.86213	0.996358	0.9847
P08043	ZFP2	3.55156e+06	2.79007e+06	5.94048e+06	1.41252e+06	2.83022e+06	1.9986e+06	4.95283e+06	2.19521e+06	1.67264	1.74998	0.955806	1.21958	0.862193	0.983805	0.997128
Q62356	FSTL1	8.06477e+06	1.99393e+06	1.29948e+07	5.35996e+06	9.28778e+06	4.54433e+06	9.72422e+06	4.20365e+06	1.61131	1.04699	1.53899	1.1077	0.862193	0.983805	0.9847
Q8C7X2	EMC1	8.84586e+06	1.58266e+06	8.85374e+06	1.81349e+06	8.47865e+06	2.08939e+06	8.58264e+06	2.17743e+06	1.00089	1.01226	0.988764	1.03741	0.862193	0.996619	0.997128
A2ASS6	TTN	1.14753e+07	2.38723e+06	4.51691e+07	3.88709e+07	3.33062e+07	4.17201e+07	7.25178e+06	5.98873e+06	3.93618	0.217731	18.0782	1.39663	0.862308	0.995976	0.9847
O08784	TCOF1	1.20907e+07	1.93058e+06	9.9445e+06	1.56802e+06	8.73752e+06	3.80401e+06	9.03561e+06	2.14655e+06	0.822492	1.03412	0.795357	1.2398	0.862308	0.983805	0.9847
O35345	KPNA6	7.33856e+06	3.2206e+06	1.21146e+07	6.2088e+06	8.99027e+06	5.27729e+06	8.96655e+06	9.47625e+06	1.65082	0.997361	1.65519	1.08333	0.862308	0.983805	0.990403
O35841	API5	1.40753e+07	5.99248e+06	1.13462e+07	4.10225e+06	1.55455e+07	5.52115e+06	1.47898e+07	5.60479e+06	0.806109	0.951387	0.847299	0.838019	0.862308	0.983805	0.999195
O70439	STX7	9.12588e+06	5.10891e+06	1.20384e+07	1.79742e+06	1.37835e+07	2.74522e+06	8.87941e+06	4.36271e+06	1.31915	0.644204	2.04772	0.933871	0.862308	0.996358	0.9847
P23198	CBX3	5.35301e+07	2.31834e+07	6.89831e+07	1.28515e+07	5.93903e+07	1.28543e+07	5.57963e+07	1.20895e+07	1.28868	0.939485	1.37168	1.06361	0.862308	0.996358	0.9847
P26039	TLN1	2.83412e+07	1.33778e+06	2.8821e+07	1.71876e+06	2.82075e+07	1.07663e+06	2.82536e+07	1.72333e+06	1.01693	1.00164	1.01527	1.01242	0.862308	0.996358	0.997128
P28798	GRN	1.3614e+07	2.24884e+06	1.61367e+07	2.3178e+06	1.49399e+07	3.02009e+06	1.58587e+07	3.93344e+06	1.1853	1.0615	1.11663	0.965975	0.862308	0.983805	0.9847
P40224	CXCL12	1.43989e+07	7.39849e+06	1.68694e+07	7.03829e+06	2.11499e+07	4.82979e+06	1.61553e+07	3.31097e+06	1.17158	0.763848	1.53378	0.838173	0.862308	0.996358	0.9847
P41731	CD63	3.75435e+07	3.90536e+06	4.52611e+07	1.99462e+07	3.7443e+07	9.83352e+06	4.55236e+07	4.0606e+06	1.20556	1.21581	0.991571	0.998047	0.862308	0.995901	0.997128
P49312	HNRNPA1	3.81872e+07	1.11514e+07	4.58911e+07	7.03836e+06	3.85169e+07	1.03946e+07	4.19434e+07	1.2088e+07	1.20174	1.08896	1.10357	1.04497	0.862308	0.988047	0.997128
P52332	JAK1	6.5918e+06	4.59583e+06	1.18032e+07	1.72711e+07	3.84227e+06	740264	6.81583e+06	3.4305e+06	1.79058	1.77391	1.0094	1.72592	0.862308	0.983805	0.997128
P81117	NUCB2	1.11795e+07	1.75781e+06	7.76483e+06	2.13571e+06	9.02706e+06	2.56344e+06	9.71088e+06	2.01487e+06	0.694557	1.07575	0.645648	1.01102	0.862308	0.983805	0.9847
Q6PFD9	NUP98	6.96846e+06	3.26587e+06	8.01081e+06	3.9069e+06	4.88896e+06	963315	6.24514e+06	2.65057e+06	1.14958	1.2774	0.89994	1.34535	0.862308	0.983805	0.9847
Q6PIU9		8.94435e+06	2.74502e+06	8.81005e+06	4.72153e+06	8.73118e+06	4.01221e+06	9.91611e+06	2.22158e+06	0.984985	1.13571	0.867283	0.952116	0.862308	0.996619	0.9847
Q7TMY8	HUWE1	5.43111e+06	2.28343e+06	4.58548e+06	1.7797e+06	4.82216e+06	1.74348e+06	5.37689e+06	1.22043e+06	0.844299	1.11504	0.757193	0.982111	0.862308	0.984195	0.9847
Q8BMF4	DLAT	1.99001e+07	4.05702e+06	1.66231e+07	1.09133e+06	1.66289e+07	1.09879e+06	1.78467e+07	973626	0.835331	1.07323	0.778331	1.05939	0.862308	0.996358	0.9847
Q8CGK3	LONP1	1.73434e+07	3.00519e+06	1.4814e+07	4.16719e+06	1.45251e+07	3.19395e+06	1.66424e+07	4.47217e+06	0.854159	1.14576	0.745492	1.03176	0.862308	0.996358	0.9847
Q8VI75	IPO4	1.62614e+07	2.73831e+06	1.69008e+07	2.92311e+06	1.64661e+07	3.47024e+06	1.82436e+07	3.94091e+06	1.03932	1.10795	0.938057	0.955416	0.862308	0.996619	0.9847
Q91YS8	CAMK1	1.17632e+07	5.03302e+06	1.02529e+07	2.22738e+06	9.48934e+06	6.01792e+06	7.83916e+06	4.68232e+06	0.871606	0.826102	1.05508	1.27051	0.862308	0.994387	0.9847
Q9CRD2	EMC2	1.71002e+07	5.75736e+06	2.15963e+07	5.46747e+06	2.18611e+07	1.05473e+07	2.447e+07	1.1618e+07	1.26292	1.11934	1.12828	0.835217	0.862308	0.995901	0.9847
Q9D4J7	PHF6	2.98538e+06	738250	3.36116e+06	1.72029e+06	2.29907e+06	1.3373e+06	1.3273e+06	276089	1.12588	0.577323	1.95017	1.75011	0.862308	0.996619	0.997128
Q9DBD5	PELP1	6.99799e+06	2.13315e+06	7.604e+06	2.36349e+06	8.61563e+06	1.24194e+06	7.472e+06	1.56902e+06	1.0866	0.867261	1.25291	0.907653	0.862308	0.983805	0.9847
Q9Z277	BAZ1B	1.24e+07	2.34072e+06	1.36213e+07	2.8871e+06	1.14711e+07	3.93384e+06	1.0928e+07	2.70392e+06	1.09849	0.952651	1.15309	1.16171	0.862308	0.996358	0.9847
O08664	BCL7C	7.14465e+06	1.93082e+06	7.85518e+06	1.7653e+06	1.12724e+07	1.05314e+07	1.22351e+07	9.8569e+06	1.09945	1.0854	1.01295	0.638088	0.863501	0.983805	0.9847
P62880	GNB2	2.49283e+07	2.51602e+06	2.57743e+07	6.36061e+06	2.28264e+07	7.02335e+06	2.61456e+07	6.95616e+06	1.03394	1.14541	0.902679	1.03534	0.863542	0.996358	0.9847
P22935	CRABP2	3.4562e+07	2.67621e+07	5.06514e+07	4.19844e+07	4.59087e+07	1.05128e+07	4.68201e+07	6.1825e+06	1.46552	1.01985	1.437	0.918952	0.866013	0.983805	0.9847
Q3TN34	MICALL2	6.12276e+06	4.87338e+06	5.58643e+06	5.68352e+06	5.57885e+06	613183	5.67885e+06	6.27132e+06	0.912404	1.01792	0.896338	1.04011	0.867078	0.996358	0.997128
Q64449	MRC2	9.60884e+06	2.51963e+06	1.07853e+07	2.18892e+06	1.0651e+07	1.89586e+06	9.91098e+06	1.74437e+06	1.12244	0.930524	1.20624	0.99184	0.867078	0.996358	0.9847
E9Q557	DSP	1.38566e+07	9.29822e+06	7.14617e+06	1.38903e+06	8.23049e+06	2.0929e+06	1.02448e+07	2.07252e+06	0.515723	1.24474	0.414322	1.1368	0.867333	0.983805	0.9847
O08539	BIN1	1.05379e+07	2.77334e+06	1.04124e+07	6.10355e+06	1.3546e+07	4.02124e+06	1.10156e+07	3.13621e+06	0.988085	0.813202	1.21505	0.852971	0.867333	0.996358	0.9847
P09041	PGK2	8.68411e+07	4.07524e+07	8.32151e+07	2.72681e+07	7.7175e+07	1.29197e+07	7.08858e+07	1.91049e+07	0.958245	0.918507	1.04326	1.14856	0.867333	0.996358	0.999195
P16110	LGALS3	1.20301e+07	6.64054e+06	9.77062e+06	3.76851e+06	1.62802e+07	1.38335e+06	1.3636e+07	5.30414e+06	0.812179	0.837586	0.969667	0.728727	0.867333	0.997825	0.9847
P32883	KRAS	1.1235e+07	3.87704e+06	1.13211e+07	2.35145e+06	1.28044e+07	2.2397e+06	1.69233e+07	4.28932e+06	1.00766	1.32168	0.762406	0.758759	0.867333	0.996358	0.9847
P42225	STAT1	9.58958e+06	3.56011e+06	1.09655e+07	1.68393e+06	1.15432e+07	2.03745e+06	1.10062e+07	1.27636e+06	1.14348	0.953482	1.19927	0.911554	0.867333	0.983805	0.9847
P56959	FUS	4.62336e+07	9.45612e+06	5.23397e+07	1.38117e+07	5.08856e+07	1.50283e+07	4.42758e+07	9.53958e+06	1.13207	0.870104	1.30108	1.03585	0.867333	0.996358	0.9847
P57724	PCBP4	1.68819e+07	2.00466e+07	1.98759e+07	2.0674e+07	2.93041e+07	1.73809e+07	7.0791e+06	4.02482e+06	1.17735	0.241574	4.87368	1.0103	0.867333	0.996358	0.9847
P60824	CIRBP	4.93731e+06	1.96852e+06	6.70694e+06	1.36925e+06	4.76498e+06	2.58883e+06	5.67118e+06	2.76872e+06	1.35842	1.19018	1.14136	1.11576	0.867333	0.984195	0.997128
P84078	ARF1	3.58715e+07	1.0081e+07	3.77396e+07	5.92082e+06	4.02028e+07	7.67858e+06	3.47015e+07	4.15334e+06	1.05208	0.863162	1.21886	0.982735	0.867333	0.996358	0.9847
Q3THE2	MYL12B	5.79268e+07	2.46145e+07	4.61594e+07	2.69057e+07	4.70911e+07	2.11677e+07	6.67121e+07	3.54215e+07	0.796857	1.41666	0.56249	0.914616	0.867333	0.996358	0.997128
Q4KML4	ABRACL	3.73301e+07	3.94123e+07	2.63397e+07	4.09439e+07	4.80947e+07	6.18731e+07	1.19176e+07	5.83724e+06	0.705589	0.247794	2.84748	1.06095	0.867333	0.983805	0.997128
Q5SWU9	ACACA	1.10571e+07	1.33852e+06	8.15156e+06	1.38656e+06	8.1548e+06	2.99945e+06	8.6904e+06	1.97457e+06	0.737224	1.06568	0.691788	1.14031	0.867333	0.983805	0.9847
Q61171	PRDX2	7.12196e+07	3.84626e+06	7.17705e+07	1.12544e+07	8.03342e+07	1.13072e+07	7.97483e+07	1.11874e+07	1.00773	0.992707	1.01514	0.893227	0.867333	0.996358	0.9847
Q61191	HCFC1	1.33465e+07	4.47159e+06	1.3859e+07	3.33126e+06	1.43315e+07	3.82904e+06	1.3488e+07	1.70014e+06	1.0384	0.941146	1.10334	0.977924	0.867333	0.996358	0.997128
Q80X41	VRK1	7.35762e+06	1.61496e+06	7.35869e+06	3.3441e+06	6.88275e+06	3.27256e+06	6.6679e+06	2.74829e+06	1.00014	0.968783	1.03237	1.08602	0.867333	0.983805	0.985558
Q8C156	NCAPH	1.23888e+07	5.04971e+06	1.19943e+07	3.02036e+06	1.02479e+07	2.89528e+06	1.02275e+07	3.95029e+06	0.968156	0.998011	0.970086	1.19085	0.867333	0.995901	0.997128
Q8C854	MYEF2	1.09261e+07	3.30975e+06	1.15687e+07	3.1417e+06	1.34297e+07	2.40392e+06	1.25214e+07	3.87972e+06	1.05882	0.932366	1.13562	0.866817	0.867333	0.983805	0.997128
Q8CGC7	EPRS	2.34828e+07	2.47165e+06	2.32286e+07	2.0216e+06	2.19502e+07	1.93671e+06	2.33022e+07	2.04144e+06	0.989173	1.06159	0.931783	1.03224	0.867333	0.988047	0.9847
Q8CJF7	AHCTF1	1.82856e+07	2.09652e+07	1.90496e+07	3.04275e+07	1.90895e+06	2.44274e+06	3.36415e+06	6.77919e+06	1.04178	1.76231	0.591146	7.0803	0.867333	0.996358	0.999713
Q8K5B2	MCFD2	2.70958e+07	3.717e+06	3.08616e+07	4.39397e+06	2.61598e+07	5.38191e+06	3.17056e+07	4.67861e+06	1.13898	1.212	0.939755	1.00159	0.867333	0.996358	0.997128
Q8VE73	CUL7	5.6337e+06	1.81407e+06	4.46118e+06	1.94952e+06	4.61255e+06	2.33743e+06	5.77638e+06	2.78762e+06	0.791874	1.25232	0.632327	0.971696	0.867333	0.983805	0.9847
Q91YR1	TWF1	1.67205e+07	5.81641e+06	1.12897e+07	2.02383e+06	1.36123e+07	2.72384e+06	1.21937e+07	1.44057e+06	0.675201	0.895784	0.753755	1.08541	0.867333	0.996358	0.997323
Q9CQS2	NOP10	2.04799e+07	6.02163e+06	1.11402e+07	3.58175e+06	8.51633e+06	2.68891e+06	3.07833e+06	963748	0.543957	0.361462	1.50488	2.72712	0.867333	0.983805	0.997323
Q9CR41	HYPK	8.15436e+06	4.3469e+06	1.11092e+07	3.6071e+06	1.70726e+07	1.5272e+07	1.15322e+07	9.93003e+06	1.36236	0.675478	2.01689	0.673437	0.867333	0.996358	0.999195
Q9CR95	NECAP1	1.65965e+07	1.15678e+07	9.07936e+06	3.92404e+06	8.92289e+06	2.92298e+06	6.46844e+06	3.18399e+06	0.547064	0.724927	0.754647	1.66821	0.867333	0.983805	0.9847
Q9D287	BCAS2	8.51778e+06	4.84065e+06	1.4524e+07	2.6111e+06	1.51347e+07	4.25068e+06	7.37209e+06	5.49725e+06	1.70514	0.487099	3.50059	1.02377	0.867333	0.996358	0.9847
Q9D666	SUN1	2.24297e+07	8.55127e+06	1.48329e+07	1.12864e+07	1.55923e+07	1.40473e+07	1.96106e+07	1.35783e+07	0.661307	1.25771	0.525802	1.05851	0.867333	0.983805	0.9847
Q9DBM2	EHHADH	2.85621e+07	1.13029e+07	1.66338e+07	3.6286e+06	1.56468e+07	4.13547e+06	1.71383e+07	19697.8	0.582375	1.09532	0.531693	1.37855	0.867333	0.996358	0.9847
Q9Z127	SLC7A5	6.48545e+06	5.88904e+06	1.12895e+07	5.08527e+06	8.14619e+06	3.58681e+06	9.89636e+06	6.39773e+06	1.74074	1.21485	1.43289	0.985167	0.867333	0.996358	0.9847
Q9Z2H5-2	EPB41L1	1.07167e+07	3.72954e+06	1.16335e+07	5.96656e+06	1.19751e+07	5.5753e+06	1.0936e+07	1.00336e+06	1.08555	0.913228	1.1887	0.97552	0.867333	0.996358	0.986973
Q571J5	ZNF354C	7.7343e+06	3.728e+06	9.54405e+06	2.17772e+06	1.0938e+07	6.5619e+06	9.40695e+06	3.92081e+06	1.23399	0.860029	1.43482	0.849272	0.867335	0.996358	0.997128
Q9Z2W0	DNPEP	2.02734e+07	5.2841e+06	2.14065e+07	3.2804e+06	2.01137e+07	3.89346e+06	2.21254e+07	1.70051e+06	1.05589	1.10001	0.95989	0.986761	0.867335	0.996358	0.9847
Q9Z1D1	EIF3G	2.05051e+07	3.52073e+06	1.96493e+07	2.66775e+06	1.87917e+07	2.52064e+06	1.98348e+07	3.44549e+06	0.958268	1.05551	0.907874	1.03955	0.867719	0.983805	0.997323
Q9WVK4	EHD1	1.96196e+07	3.56844e+06	2.06349e+07	3.5271e+06	1.99515e+07	2.37871e+06	1.88838e+07	3.09116e+06	1.05175	0.946488	1.11121	1.03654	0.867773	0.996358	0.9847
Q6PAR5	GAPVD1	6.39916e+06	2.27276e+06	7.30699e+06	895692	7.45804e+06	4.7168e+06	9.84919e+06	3.458e+06	1.14187	1.32061	0.864649	0.791932	0.868322	0.983805	0.9847
O35309	NMI	3.24278e+06	826182	1.14424e+07	1.10845e+07	7.51639e+06	5.88454e+06	9.30784e+06	4.43458e+06	3.52859	1.23834	2.84945	0.872861	0.868398	0.983805	0.9847
P58064	MRPS6	2.67808e+06	69297.5	3.80526e+06	1.02889e+06	3.11338e+06	219478	3.18243e+06	1.02967e+06	1.42089	1.02218	1.39006	1.02979	0.868886	0.996358	0.997128
Q91ZJ5	UGP2	7.74185e+06	3.34862e+06	9.4932e+06	6.46853e+06	9.40826e+06	2.85046e+06	7.60834e+06	2.53473e+06	1.22622	0.808687	1.51631	1.01284	0.869994	0.996358	0.997128
Q9D0G0	MRPS30	7.30804e+06	2.49468e+06	6.6789e+06	4.05639e+06	1.13679e+07	9.60917e+06	8.8702e+06	1.00097e+07	0.913912	0.780288	1.17125	0.69112	0.869994	0.988047	0.990993
Q3UVK0	ERMP1	9.2871e+06	1.3033e+06	6.50398e+06	1.86552e+06	1.02142e+07	3.15974e+06	1.07185e+07	7.73107e+06	0.700324	1.04937	0.667375	0.754376	0.87056	0.996358	0.997128
O88291	ZNF326	1.62134e+07	5.67564e+06	1.43617e+07	7.25889e+06	1.5264e+07	6.15455e+06	1.23287e+07	5.62272e+06	0.885794	0.807699	1.09669	1.10809	0.870683	0.996358	0.9847
Q62189	SNRPA	3.51123e+07	1.02332e+07	2.98151e+07	1.07602e+07	3.5368e+07	4.15173e+06	3.49335e+07	4.59749e+06	0.849137	0.987714	0.859699	0.923558	0.870683	0.983805	0.9847
Q7TPW1	NEXN	1.93742e+07	8.18932e+06	1.27687e+07	7.94565e+06	1.23483e+07	1.00419e+07	1.26241e+07	7.59875e+06	0.659058	1.02234	0.644659	1.28714	0.870683	0.983805	0.999195
Q8BPG6	SUMF2	1.13795e+07	4.36805e+06	6.44007e+06	3.78795e+06	5.94662e+06	3.224e+06	4.6529e+06	2.64323e+06	0.565934	0.782444	0.72329	1.68117	0.870683	0.996358	0.997128
Q91VH6	MEMO1	6.52371e+06	1.74713e+06	7.12679e+06	2.34264e+06	8.57142e+06	2.67625e+06	7.16039e+06	2.66941e+06	1.09245	0.835379	1.30772	0.867701	0.870683	0.996358	0.997128
Q9CWM4	PFDN1	5.14553e+06	3.18424e+06	8.05049e+06	5.82549e+06	8.83033e+06	1.2262e+06	8.40223e+06	1.65443e+06	1.56456	0.951519	1.64427	0.765761	0.870683	0.996358	0.997128
Q8R570	SNAP47	2.54111e+06	945988	2.40642e+06	1.81174e+06	2.64711e+06	993936	3.32358e+06	1.74608e+06	0.946994	1.25555	0.754245	0.828637	0.870697	0.996358	0.9847
Q9CQ65	MTAP	2.55926e+07	3.35263e+06	2.99327e+07	8.79092e+06	2.4721e+07	4.12958e+06	3.60261e+07	8.07155e+06	1.16958	1.45731	0.802564	0.914043	0.870697	0.996358	0.9847
Q9CR57	RPL14	5.78318e+07	1.56588e+07	5.68833e+07	1.27776e+07	6.48266e+07	2.19798e+07	5.22212e+07	5.27286e+06	0.983599	0.805551	1.22103	0.980071	0.871095	0.983805	0.9847
P17879	HSPA1B	2.41944e+07	3.58255e+06	2.56786e+07	5.03263e+06	2.76791e+07	3.95326e+06	2.57541e+07	5.39767e+06	1.06135	0.930452	1.14068	0.93337	0.871775	0.983805	0.9847
P20444	PRKCA	9.87827e+06	1.24837e+07	4.35729e+06	149306	3.83633e+06	1.4628e+06	3.35107e+06	342732	0.441098	0.87351	0.504972	1.98063	0.871775	0.983805	0.9847
P22752		5.31085e+08	2.14927e+08	5.6976e+08	3.29842e+08	4.92946e+08	2.15706e+08	5.62639e+08	1.10558e+08	1.07282	1.14138	0.939936	1.04288	0.871775	0.996358	0.997128
P51410	RPL9	4.89051e+07	5.59433e+06	5.4134e+07	1.12177e+07	4.77776e+07	8.84696e+06	4.98037e+07	5.54647e+06	1.10692	1.04241	1.06189	1.05593	0.871775	0.983805	0.991933
P83887	TUBG1	9.89155e+06	1.83905e+06	9.26656e+06	3.1784e+06	1.03971e+07	2.0682e+06	9.40301e+06	2.09061e+06	0.936816	0.904391	1.03585	0.967578	0.871775	0.983805	0.9847
Q3TDQ1	STT3B	8.20891e+06	4.56261e+06	1.19381e+07	6.83554e+06	1.30296e+07	5.31694e+06	1.69355e+07	6.64924e+06	1.45429	1.29978	1.11888	0.67235	0.871775	0.996619	0.9847
Q3U898	COPS9	4.15463e+06	816955	5.08224e+06	1.39789e+06	3.88395e+06	2.8314e+06	3.61452e+06	1.88529e+06	1.22327	0.930631	1.31445	1.23183	0.871775	0.996358	0.9847
Q61545	EWSR1	2.53567e+07	3.52283e+06	2.77192e+07	4.33013e+06	2.38823e+07	3.15586e+06	2.67701e+07	3.82814e+06	1.09317	1.12092	0.975246	1.04785	0.871775	0.983805	0.997128
Q8BZR9	NCBP3	2.74557e+07	3.53377e+07	9.44133e+07	1.00107e+08	1.22319e+08	1.87605e+08	2.70418e+08	1.45931e+08	3.43875	2.21076	1.55546	0.310307	0.871775	0.996358
Q8CDM8	FAM160B1	2.47422e+06	1.85714e+06	2.1075e+06	334683	4.03961e+06	4.30749e+06	9.49995e+06	7.98606e+06	0.851782	2.3517	0.362199	0.338395	0.871775	0.996428	0.9847
Q8VEH8	ERLEC1	3.11697e+07	2.28224e+07	5.47329e+07	6.51221e+07	7.41455e+06	2.23454e+06	1.01839e+07	2.85514e+06	1.75597	1.37351	1.27846	4.88126	0.871775	0.996358	0.997128
Q91ZW3	SMARCA5	1.24506e+07	2.35632e+06	1.28817e+07	1.55856e+06	1.27567e+07	1.20477e+06	1.39883e+07	2.09326e+06	1.03462	1.09655	0.943524	0.947179	0.871775	0.996358	0.997323
Q99LJ6	GPX7	1.21988e+07	1.24551e+07	8.96636e+06	6.51394e+06	1.05514e+07	6.94671e+06	5.85735e+06	2.87178e+06	0.735022	0.555125	1.32406	1.28987	0.871775	0.983805	0.9847
Q9ET30	TM9SF3	1.41718e+07	4.4818e+06	1.22313e+07	1.48699e+06	1.53423e+07	5.73341e+06	1.51509e+07	3.67019e+06	0.863072	0.987521	0.873978	0.865869	0.871775	0.983805	0.997128
P48678	LMNA	4.25023e+07	4.6937e+06	4.9035e+07	6.94647e+06	4.74618e+07	3.9731e+06	4.55141e+07	4.65703e+06	1.1537	0.958963	1.20307	0.984527	0.873753	0.996358	0.9847
P50096	IMPDH1	1.27534e+07	3.04603e+06	1.02187e+07	1.32204e+06	1.44442e+07	2.02528e+06	1.8951e+07	7.63475e+06	0.801249	1.31201	0.610703	0.687887	0.873753	0.996358	0.9847
Q9D0J4	ARL2	1.12834e+07	4.71676e+06	1.24988e+07	196154	1.29422e+07	2.09201e+06	1.17716e+07	4.02195e+06	1.10771	0.909555	1.21786	0.962306	0.874047	0.996358	0.997128
O08749	DLD	2.29951e+07	4.58223e+06	1.94018e+07	5.40871e+06	2.12522e+07	3.69588e+06	2.1145e+07	3.18545e+06	0.843737	0.994956	0.848015	0.999991	0.874801	0.988383	0.9847
O35074	PTGIS	1.84235e+07	4.60217e+06	1.39645e+07	1.79874e+06	1.33594e+07	4.43324e+06	1.35814e+07	2.9513e+06	0.757972	1.01662	0.745577	1.20219	0.874801	0.983805	0.997128
O70318	EPB41L2	1.8504e+07	3.27681e+06	1.85266e+07	1.79777e+06	1.82923e+07	1.61344e+06	1.76843e+07	2.59662e+06	1.00122	0.966765	1.03564	1.0293	0.874801	0.996358	0.9847
P02088	HBB-B1	3.33354e+07	7.63028e+06	3.29503e+07	7.24042e+06	3.84549e+07	1.9591e+07	4.62897e+07	9.877e+06	0.988446	1.20374	0.821145	0.782181	0.874801	0.983805	0.9847
P42128	FOXK1	3.96829e+06	1.36287e+06	3.89655e+06	1.17765e+06	3.11675e+06	1.56285e+06	4.97281e+06	732229	0.98192	1.59551	0.615427	0.972219	0.874801	0.988047	0.9847
P47199	CRYZ	7.01319e+06	6.44418e+06	6.23593e+06	1.31946e+06	4.70506e+06	2.09791e+06	3.54581e+06	1.89976e+06	0.889171	0.753616	1.17987	1.60578	0.874801	0.983805	0.9847
P48036	ANXA5	8.21143e+07	2.35396e+07	9.80265e+07	3.23196e+07	7.44298e+07	1.68553e+07	7.53845e+07	1.75982e+07	1.19378	1.01283	1.17866	1.20243	0.874801	0.996358	0.9847
P52875	TMEM165	1.89927e+07	7.47234e+06	1.46221e+07	4.44683e+06	1.70783e+07	4.41822e+06	1.82806e+07	5.21652e+06	0.769882	1.0704	0.719248	0.950673	0.874801	0.988047	0.9847
P53811	PITPNB	1.07924e+07	2.65519e+06	1.64699e+07	1.04812e+07	1.5684e+07	3.72195e+06	1.2033e+07	1.85633e+06	1.52607	0.767216	1.98909	0.983594	0.874801	0.983805	0.9847
P62331	ARF6	7.30731e+06	4.01897e+06	6.90109e+06	2.23415e+06	5.41914e+06	2.809e+06	7.58359e+06	3.553e+06	0.944408	1.39941	0.674863	1.09272	0.874801	0.983805	0.9847
P63330	PPP2CA	2.61585e+07	1.42402e+06	2.64336e+07	2.94139e+06	2.6677e+07	4.30143e+06	2.8738e+07	3.68785e+06	1.01052	1.07726	0.938047	0.949059	0.874801	0.996358	0.997128
P70295	AUP1	1.0154e+07	1.42003e+07	4.77955e+06	2.78992e+06	3.36709e+06	873709	3.39531e+06	1.43478e+06	0.470704	1.00838	0.466791	2.20833	0.874801	0.983805	0.9847
P84104	SRSF3	2.5602e+07	2.42656e+06	3.94011e+07	1.60694e+07	4.02755e+07	9.55331e+06	3.23904e+07	4.05183e+06	1.53899	0.804221	1.91364	0.894547	0.874801	0.996619	0.9847
Q04736	YES1	6.12895e+07	2.85047e+07	7.29944e+07	1.66034e+07	6.2083e+07	2.72695e+07	8.74107e+07	1.67926e+07	1.19098	1.40797	0.845885	0.898258	0.874801	0.996358	0.9847
Q14AI0	DSCC1	1.93353e+07	7.90142e+06	2.6404e+07	7.67265e+06	2.44879e+07	7.52668e+06	2.28361e+07	9.47468e+06	1.36558	0.932547	1.46436	0.966513	0.874801	0.994387	0.9847
Q3UMR5	MCU	8.77308e+06	3.62888e+06	7.5686e+06	4.143e+06	9.35991e+06	4.68713e+06	9.59694e+06	5.38376e+06	0.862708	1.02532	0.8414	0.862046	0.874801	0.996619	0.997128
Q5SUF2	LUC7L3	7.1377e+06	1.74648e+06	7.12678e+06	2.55498e+06	5.33018e+06	1.10501e+06	7.81097e+06	3.15526e+06	0.99847	1.46542	0.681352	1.08548	0.874801	0.983805	0.9847
Q60722	TCF4	2.31142e+06	638593	6.22341e+06	2.06868e+06	5.14635e+06	3.84413e+06	5.09077e+06	301532	2.69246	0.989201	2.72185	0.833714	0.874801	0.996358	0.9847
Q61595-5	KTN1	8.11034e+06	943439	7.40189e+06	1.2041e+06	8.16056e+06	682535	7.91602e+06	2.12881e+06	0.912649	0.970034	0.940842	0.964897	0.874801	0.983805	0.999195
Q63850	NUP62	2.72692e+07	1.37964e+07	2.46551e+07	1.44543e+07	2.04872e+07	9.34137e+06	2.01533e+07	1.46094e+07	0.904139	0.983703	0.919118	1.27765	0.874801	0.983805	0.997128
Q69ZR2	HECTD1	2.64259e+06	1.07767e+06	2.3017e+06	957594	2.64505e+06	1.43775e+06	3.09568e+06	1.93283e+06	0.871	1.17037	0.744209	0.861265	0.874801	0.996358	0.9847
Q7TN37	TRPM4	1.30441e+07	2.42905e+06	2.92937e+07	1.53873e+07	2.4234e+07	1.78452e+06	1.89124e+07	6.41917e+06	2.24574	0.780409	2.87765	0.981258	0.874801	0.983805	0.9847
Q8BKX1	BAIAP2	5.79789e+06	2.15514e+06	6.96561e+06	5.4957e+06	4.38005e+06	3.07634e+06	3.63992e+06	819659	1.2014	0.831023	1.44569	1.59147	0.874801	0.996358	0.997128
Q8CAY6	ACAT2	1.96954e+07	2.57455e+06	1.933e+07	3.08062e+06	1.80099e+07	4.07922e+06	1.93737e+07	3.09041e+06	0.981448	1.07572	0.912361	1.04392	0.874801	0.996358	0.997128
Q8CDJ8	STON1	3.9603e+06	1.74302e+06	3.93313e+06	1.38243e+06	4.12629e+06	215749	3.09599e+06	2.3687e+06	0.993139	0.75031	1.32364	1.09293	0.874801	0.996358	0.997323
Q8CGC6	RBM28	4.41416e+06	3.31523e+06	4.18791e+06	1.34917e+06	2.42726e+06	649293	2.74786e+06	1.37684e+06	0.948745	1.13208	0.838053	1.6622	0.874801	0.999173	0.9847
Q8JZQ2	AFG3L2	6.06867e+06	3.88841e+06	8.12715e+06	4.54621e+06	5.93403e+06	1.51895e+06	6.63009e+06	1.8398e+06	1.3392	1.1173	1.1986	1.12987	0.874801	0.983805	0.9847
Q91ZR2	SNX18	1.21849e+07	1.20069e+07	7.5611e+06	2.37437e+06	5.31236e+06	1.45703e+06	7.74013e+06	720916	0.620531	1.457	0.425895	1.51281	0.874801	0.983805	0.9847
Q921G7	ETFDH	6.74175e+06	3.38026e+06	8.80766e+06	2.05092e+06	1.38014e+07	8.52654e+06	9.66989e+06	8.02275e+06	1.30644	0.700647	1.86461	0.662487	0.874801	0.983805	0.9847
Q99LC5	ETFA	2.34434e+07	2.29517e+06	2.07776e+07	3.35345e+06	2.29565e+07	4.77498e+06	2.29121e+07	3.45016e+06	0.886288	0.998068	0.888003	0.964079	0.874801	0.987756	0.985558
Q99M51	NCK1	5.02576e+06	1.74247e+06	4.00578e+06	1.00534e+06	1.23792e+07	5.87518e+06	4.50249e+06	2.8788e+06	0.797051	0.363714	2.19142	0.53499	0.874801	0.996358	0.9847
Q99N96	MRPL1	9.19708e+06	5.07283e+06	8.74018e+06	1.65084e+06	8.14037e+06	3.82617e+06	8.24233e+06	3.66839e+06	0.950321	1.01253	0.938564	1.09489	0.874801	0.996358	0.997128
Q9CQ88	TSPAN31	7.18384e+06	3.17988e+06	7.84431e+06	1.08924e+06	7.54133e+06	2.76669e+06	6.17695e+06	1.85281e+06	1.09194	0.819079	1.33313	1.09548	0.874801	0.988047	0.9847
Q9CXE7	TMED5	4.13563e+06	775801	1.1096e+07	4.54993e+06	1.02256e+07	7.29999e+06	5.68168e+06	375878	2.68302	0.555632	4.82877	0.957522	0.874801	0.996358	0.9847
Q9CZH3	PSMG3	1.22196e+07	1.28307e+06	1.14941e+07	1.72183e+06	1.14671e+07	2.31758e+06	1.16883e+07	1.97013e+06	0.940631	1.01929	0.922831	1.02411	0.874801	0.996358	0.9847
Q9D7B7	GPX8	7.29679e+06	2.68904e+06	7.07301e+06	2.0946e+06	7.3143e+06	1.50303e+06	6.78853e+06	2.44113e+06	0.969332	0.928118	1.04441	1.01893	0.874801	0.996358	0.999195
Q9DBS1	TMEM43	1.73075e+07	2.29391e+06	2.44965e+07	3.77677e+06	1.85532e+07	5.19244e+06	2.10396e+07	5.96196e+06	1.41537	1.13402	1.2481	1.05585	0.874801	0.996358	0.9847
Q9JI10	STK3	1.10007e+07	1.38904e+06	8.54721e+06	1.66771e+06	9.13146e+06	2.64756e+06	8.47413e+06	2.6334e+06	0.776966	0.928014	0.837235	1.11033	0.874801	0.996358	0.98883
Q9JK38	GNPNAT1	1.53475e+07	3.01013e+06	1.20935e+07	4.07749e+06	1.12084e+07	3.19046e+06	1.03324e+07	1.25671e+06	0.787978	0.921843	0.854785	1.2739	0.874801	0.996358	0.997128
Q9QXS6-3	DBN1	1.53658e+07	5.54202e+06	1.43044e+07	3.56907e+06	1.48824e+07	3.35366e+06	1.6581e+07	2.52617e+06	0.930921	1.11414	0.835554	0.94301	0.874801	0.983805	0.997128
Q9QY76	VAPB	3.35024e+07	8.04447e+06	2.55344e+07	1.63166e+07	2.59363e+07	1.56718e+07	1.51603e+07	8.82426e+06	0.762166	0.584523	1.30391	1.43654	0.874801	0.995901	0.997128
Q9WUK4	RFC2	1.44204e+07	5.65212e+06	1.60654e+07	4.13769e+06	1.77108e+07	3.25125e+06	1.38069e+07	6.71501e+06	1.11407	0.779574	1.42907	0.967262	0.874801	0.983805	0.9847
Q9WVL0	GSTZ1	1.96337e+06	1.11171e+06	1.9211e+06	1.01978e+06	1.89387e+06	1.0934e+06	1.78698e+06	840763	0.978473	0.943559	1.037	1.05532	0.874801	0.987756	0.997128
A2AAE1	KIAA1109	4.13716e+06	43407.2	7.63604e+06	4.32264e+06	8.38407e+06	2.23028e+06	3.12845e+07	2.64964e+07	1.84572	3.73142	0.494642	0.296789	0.875257	0.996619
Q06180	PTPN2	1.30887e+07	8.06162e+06	1.60229e+07	5.60931e+06	1.85656e+07	6.92855e+06	1.64358e+07	9.41341e+06	1.22418	0.885283	1.38281	0.831725	0.875257	0.996089	0.997128
Q60716	P4HA2	1.63541e+07	4.28471e+06	1.63794e+07	2.68022e+06	1.69363e+07	2.0437e+06	1.72281e+07	2.25051e+06	1.00155	1.01723	0.984583	0.958116	0.875257	0.996358	0.9847
Q91W50	CSDE1	1.21042e+07	1.04487e+06	1.2959e+07	2.30445e+06	1.27103e+07	2.0808e+06	1.23584e+07	2.15033e+06	1.07063	0.972309	1.10112	0.999781	0.875257	0.983805	0.997128
Q99PG2	OGFR	1.36001e+07	7.37896e+06	6.62419e+06	4.42056e+06	9.39814e+06	3.89019e+06	8.5221e+06	2.96049e+06	0.487069	0.906786	0.537138	1.12857	0.875257	0.983805	0.997128
Q9D0B6	PBDC1	2.01228e+07	5.75895e+06	2.01457e+07	4.90616e+06	1.82723e+07	4.39766e+06	1.96972e+07	8.85532e+06	1.00113	1.07798	0.92871	1.06055	0.875257	0.996358	0.9847
Q9D5V6	SYAP1	9.05314e+06	4.52007e+06	7.36448e+06	3.74211e+06	7.42612e+06	1.86631e+06	5.75735e+06	3.02648e+06	0.813473	0.775285	1.04926	1.24532	0.875257	0.983805	0.997128
Q9DBE8	ALG2	9.59509e+06	6.71669e+06	7.03946e+06	4.06122e+06	1.12284e+07	7.57935e+06	6.52732e+06	1.61617e+06	0.733653	0.581323	1.26204	0.936856	0.875257	0.996358	0.9847
Q9JKB1	UCHL3	1.46213e+07	5.89826e+06	1.26348e+07	4.95926e+06	1.41137e+07	2.81696e+06	1.47558e+07	2.59787e+06	0.86414	1.04549	0.826537	0.944114	0.875257	0.983805	0.9847
Q9R0E2	PLOD1	1.08075e+07	3.54706e+06	1.23144e+07	3.2652e+06	1.39842e+07	2.38861e+06	1.33597e+07	3.95066e+06	1.13943	0.955343	1.19269	0.845598	0.875257	0.996358	0.990376
A2A5R2	ARFGEF2	5.27434e+06	653626	4.49378e+06	1.78469e+06	4.98202e+06	2.54615e+06	7.51472e+06	2.86555e+06	0.852008	1.50837	0.564855	0.781653	0.876654	0.996358	0.997128
Q9D6J3	CCDC94	6.97821e+07	1.84989e+07	5.62155e+07	1.98493e+07	6.57112e+07	2.30219e+07	6.77456e+07	1.26336e+07	0.805586	1.03096	0.781394	0.944108	0.876654	0.988047	0.997128
Q99KH8	STK24	1.27665e+07	3.57136e+06	1.23769e+07	4.92841e+06	1.29187e+07	4.41226e+06	1.63558e+07	5.98346e+06	0.969484	1.26606	0.765751	0.858885	0.877306	0.983805	0.997128
A2AGT5	CKAP5	8.492e+06	2.12972e+06	6.33716e+06	1.10058e+06	6.16501e+06	1.27934e+06	6.68328e+06	1.60632e+06	0.746251	1.08407	0.688381	1.15417	0.877319	0.983805	0.985205
E9QAG8	ZNF431	5.0906e+06	4.33574e+06	6.88543e+06	3.8907e+06	5.52468e+06	3.10939e+06	6.7624e+06	4.57451e+06	1.35258	1.22404	1.10502	0.974685	0.877319	0.996358	0.999713
O08967	CYTH3	1.44444e+07	7.96102e+06	9.8906e+06	2.37214e+06	3.95281e+07	4.54309e+07	7.90853e+06	571605	0.684734	0.200074	3.42241	0.513001	0.877319	0.983805	0.9847
O35593	PSMD14	2.85597e+07	1.22151e+07	2.65664e+07	7.4626e+06	2.30281e+07	1.14315e+07	2.24398e+07	5.44655e+06	0.930205	0.974452	0.954593	1.21242	0.877319	0.984195	0.9847
O55013	TRAPPC3	2.01269e+07	4.89739e+06	2.08099e+07	2.36653e+06	1.81433e+07	4.51599e+06	1.71346e+07	3.63602e+06	1.03394	0.944405	1.0948	1.16041	0.877319	0.996358	0.985558
O55126	NIPSNAP2	9.18476e+06	7.4888e+06	9.57549e+06	3.53235e+06	1.38933e+07	8.87585e+06	2.31763e+07	2.25998e+07	1.04254	1.66816	0.624964	0.506082	0.877319	0.995976	0.997128
O55239	NNMT	3.25806e+06	660070	3.97454e+06	1.94593e+06	3.19224e+06	172753	2.95932e+06	719891	1.21991	0.927034	1.31593	1.17573	0.877319	0.995901	0.9847
O70251	EEF1B	3.47317e+07	8.29002e+06	3.02295e+07	1.20656e+07	3.3302e+07	1.60592e+07	3.32029e+07	1.4879e+07	0.870373	0.997024	0.872971	0.976789	0.877319	0.996358	0.997128
O70400	PDLIM1	3.86187e+07	3.37503e+06	3.77854e+07	3.39654e+06	3.79242e+07	4.19656e+06	4.17327e+07	7.23389e+06	0.978422	1.10042	0.889132	0.959165	0.877319	0.988047	0.9847
O88696	CLPP	1.53246e+07	7.30945e+06	1.74482e+07	5.66484e+06	1.58521e+07	3.35319e+06	1.95478e+07	1.21924e+07	1.13857	1.23313	0.923318	0.925785	0.877319	0.996358	0.9847
O89086	RBM3	4.54261e+07	2.54743e+07	5.42096e+07	2.73761e+07	6.63465e+07	3.88281e+07	5.382e+07	2.24864e+07	1.19336	0.811197	1.47111	0.829147	0.877319	0.996358	0.997128
P08228	SOD1	6.88908e+07	2.26377e+07	1.00973e+08	2.16379e+07	8.95469e+07	1.57814e+07	8.11788e+07	1.78392e+07	1.4657	0.90655	1.61679	0.994953	0.877319	0.983805	0.9847
P10126	EEF1A1	1.48725e+08	1.64573e+07	1.56203e+08	1.84043e+07	1.48358e+08	1.16378e+07	1.59627e+08	1.29358e+07	1.05028	1.07596	0.976136	0.990074	0.877319	0.994387	0.997128
P10853	HIST1H2BF	7.95806e+08	3.84762e+08	7.14402e+08	2.55075e+08	7.64039e+08	4.41388e+08	7.67346e+08	2.14845e+08	0.897709	1.00433	0.893841	0.986172	0.877319	0.996358	0.9847
P10853	HIST1H2BJ	7.95806e+08	3.84762e+08	7.14402e+08	2.55075e+08	7.64039e+08	4.41388e+08	7.67346e+08	2.14845e+08	0.897709	1.00433	0.893841	0.986172	0.877319	0.996358	0.9847
P10853	HIST1H2BL	7.95806e+08	3.84762e+08	7.14402e+08	2.55075e+08	7.64039e+08	4.41388e+08	7.67346e+08	2.14845e+08	0.897709	1.00433	0.893841	0.986172	0.877319	0.996358	0.9847
P10853	HIST1H2BN	7.95806e+08	3.84762e+08	7.14402e+08	2.55075e+08	7.64039e+08	4.41388e+08	7.67346e+08	2.14845e+08	0.897709	1.00433	0.893841	0.986172	0.877319	0.996358	0.9847
P17918	PCNA	4.79012e+07	5.17289e+06	5.14136e+07	8.22881e+06	4.69536e+07	5.87762e+06	5.26389e+07	7.65977e+06	1.07333	1.12108	0.9574	0.997211	0.877319	0.996358	0.9847
P20352	F3	1.70187e+07	6.91749e+06	1.89153e+07	7.4408e+06	2.04854e+07	1.16731e+06	1.97447e+07	5.04437e+06	1.11144	0.963842	1.15314	0.89321	0.877319	0.996358	0.9847
P24788	CDK11B	6.12295e+06	3.1534e+06	6.17621e+06	2.93967e+06	6.8048e+06	2.00825e+06	4.78194e+06	3.25154e+06	1.0087	0.70273	1.4354	1.06149	0.877319	0.983805	0.9847
P26041	MSN	3.72153e+07	4.69019e+06	3.89539e+07	6.06963e+06	4.0135e+07	4.02975e+06	3.94685e+07	2.4626e+06	1.04672	0.983394	1.06439	0.956858	0.877319	0.996358	0.9847
P27048	SNRPB	4.10237e+07	8.44881e+06	3.96592e+07	6.34853e+06	4.41593e+07	7.17513e+06	4.50397e+07	4.72585e+06	0.966739	1.01994	0.947843	0.904527	0.877319	0.996358	0.9847
P43247	MSH2	7.32453e+06	2.5922e+06	5.94286e+06	2.40395e+06	5.82974e+06	1.92673e+06	6.34641e+06	3.16242e+06	0.811364	1.08863	0.74531	1.08962	0.877319	0.996358	0.997128
[truncated: 4,180 more rows]

## Sheet: TargetedPhos_supptable
Uniprot ID	Protein + Site(s)	Peptide Sequence_Charge	AVG Control Untreated	STDEV Control Untreated	AVG Control Insulin	STDEV Control Insulin	AVG RKO Untreated	STDEV RKO Untreated	AVG RKO Insulin	STDEV RKO Insulin	FC Control Ins/Unt	FC RKO Ins/Unt	FC/FC Control/RKO	Combined Control/RKO	Control Ins/Unt t-test q-val	RKO Ins/Unt t-test q-val	Control vs. RKO ANOVA q-val	Untreated vs. Insulin ANOVA q-val	RKO+Ins Intertaction ANOVA q-val	Class	Category
P31750	AKT1 S473	RPHFPQFS[80]YSASGTA_2	11567.7	11556.3	487721	169957	11592.6	9200.26	25476.8	20827.6	42.1624	2.19769	19.1849	13.469	0.00230571	0.257748	1.49414e-05	1.89106e-06	4.4757e-05	I	AKT site motif
Q60823	AKT2 S474	THFPQFS[80]YSASIRE_3	42438.7	18785.4	757721	213387	34772.3	17743.2	31422.3	9601.24	17.8545	0.903658	19.758	12.088	0.00123832	0.764544	7.80457e-07	2.51441e-07	5.43288e-06	I	AKT site motif
Q9WUA6	AKT3 S472	RPHFPQFS[80]YSASGRE_3	28461.1	10003.2	258714	81089.4	19940.6	12064.1	37419.1	16965.5	9.0901	1.87652	4.84412	5.00656	0.002116	0.109641	1.39321e-05	1.40263e-06	8.04134e-05	I	AKT site motif
Q62433	NDRG1 S364 | T366	SHT[80]SEDARLNITPNSGATGNNAGPK_3	1.25075e+06	527283	2.16164e+06	669725	142202	62971.4	260610	111380	1.72828	1.83268	0.943033	8.4714	0.0465383	0.0906331	6.74841e-07	0.0125562	0.157117	I	AKT/SGK substrate motif
Q9WUA6	AKT3 S472 | Y473 | S474 & S473 | S474 | S476	RPHFPQFS[80]YS[80]ASGRE_3	416379	108783	512594	58128.3	358867	91281.8	413210	102680	1.23108	1.15143	1.06917	1.20321	0.141212	0.469602	0.114801	0.080226	0.905283	II	AKT site motif
Q61337	BAD S112 | Y113	HSS[80]YPAGTEEDEGMEEELSPFR_3	4.7029e+06	1.11291e+06	9.89504e+06	855057	4.46676e+06	909278	9.04668e+06	1.43008e+06	2.10403	2.02533	1.03886	1.08025	5.02696e-05	0.000584951	0.379357	2.92771e-09	0.855884	II	AKT/SGK substrate motif
Q61337	BAD S136	S[80]APPNLWAAQR_2	533819	132559	1.23055e+06	189792	420590	122559	953369	162096	2.30518	2.26674	1.01696	1.28415	0.000222303	0.000533514	0.0183609	1.4512e-08	0.621394	II	AKT/SGK substrate motif
Q9WVH4	FOXO3 S30 | T32 | S43 | T46 | S50	SC[57]T[80]WPLQRPELQASPAKPSGETAADSMIPEEDDDEDDEDGGGR_4	1.41104e+06	329110	1.2812e+06	447670	1.34283e+06	295078	1.16782e+06	204879	0.907982	0.869666	1.04406	1.07233	0.660896	0.362336	0.622245	0.332946	0.958089	II	AKT/SGK substrate motif
Q2NL51	GSK3A S21	TSS[80]FAEPGGGGGGGGGGPGGSASGPGGTGGGK_3	1.52488e+06	185486	6.09563e+06	254803	1.45426e+06	155449	5.52324e+06	614057	3.99745	3.79798	1.05252	1.09215	2.7426e-09	5.22279e-05	0.0920539	1.46627e-16	0.356259	II	AKT/SGK substrate motif
Q9WV60	GSK3B T7 | T8 | S9	TTS[80]FAESC[57]KPVQQPSAFGSMK_3	5.65814e+06	970891	1.64052e+07	3.20551e+06	4.55371e+06	651700	1.33244e+07	3.17319e+06	2.89939	2.92606	0.990887	1.2341	0.000798186	0.00201542	0.0936258	7.15663e-09	0.733623	II	AKT/SGK substrate motif
P47809	MAP2K4 S78	LRTHS[80]IESSGK_3	280270	83981.3	1.40303e+06	374081	241430	63794.8	1.17736e+06	301055	5.006	4.8766	1.02653	1.18644	0.0014357	0.00135243	0.334005	7.15663e-09	0.795582	II	AKT/SGK substrate motif
P52480	PKM2 S37 | T41	LDIDS[80]APITAR_2	2.17022e+06	257845	2.41907e+06	138624	2.00378e+06	113645	2.52246e+06	224985	1.11467	1.25885	0.885462	1.01393	0.111471	0.00279117	0.803067	0.000176176	0.356259	II	AKT/SGK substrate motif
P62137	PPP1CA T320	YGQFSGLNPGGRPIT[80]PPR_3	5.59206e+06	1.61709e+06	6.32326e+06	1.50083e+06	6.005e+06	2.06632e+06	7.08831e+06	1.10359e+06	1.13076	1.1804	0.957943	0.910031	0.523078	0.392798	0.554229	0.23158	0.958089	II	AKT/SGK substrate motif
Q9D1F4	PRAS40 T247	LNT[80]SDFQK_2	1.18801e+06	321303	9.9488e+06	1.43065e+06	1.33746e+06	272812	1.00447e+07	1.10714e+06	8.37434	7.51027	1.11505	0.978444	9.45221e-05	2.38033e-05	0.838575	7.87644e-15	0.973914	II	AKT/SGK substrate motif
Q99N57	RAF1 S257 | T258 | S259 | T260	STS[80]TPNVHMVSTTLHVDSR_3	1.52635e+07	3.39641e+06	1.74269e+07	2.61764e+06	1.69862e+07	2.83378e+06	1.78189e+07	4.39489e+06	1.14174	1.04902	1.08838	0.939243	0.319072	0.764544	0.58579	0.348889	0.905283	II	AKT/SGK substrate motif
P62754	RPS6 S235 | S236 & S240	LSS[80]LRAS[80]TSKSESSQK_2	1.41383e+06	342579	3.65294e+06	545745	1.33562e+06	265475	3.17314e+06	340628	2.58372	2.37578	1.08753	1.12376	0.000112871	1.91318e-05	0.1925	1.83455e-10	0.629324	II	AKT/SGK substrate motif
Q9JID9	SH2B2 S586 | S588 | T589 | S597 | T400	SNS[80]TEHLLDAASGATEEPTEATLGR_3	561644	80807.8	741877	84634.8	575120	152339	808791	169896	1.3209	1.4063	0.939276	0.941911	0.00731713	0.0573016	0.58579	0.00136228	0.905283	II	AKT/SGK substrate motif
Q60949	TBC1D1 T590 | S592 | S607 | S608 | S612	RANTLS[80]HFPVEC[57]PAPPEPAQSSPGVSQR_3	5.8494e+07	1.08004e+07	6.11194e+07	5.35751e+06	5.82322e+07	1.02298e+07	6.31814e+07	9.89339e+06	1.04488	1.08499	0.963035	0.985173	0.681877	0.536093	0.882356	0.390976	0.958089	II	AKT/SGK substrate motif
Q61037	TSC2 S1130 | S1132	SMS[80]GGHGLR_2	1.10249e+06	394031	939286	251362	800680	181553	914696	301706	0.851964	1.1424	0.745767	1.19028	0.515236	0.57119	0.316484	0.865154	0.685176	II	AKT/SGK substrate motif
Q61037	TSC2 S939	STS[80]LNERPK_2	1.41675e+06	511535	4.79651e+06	1.20789e+06	1.14868e+06	406459	3.99211e+06	879193	3.38558	3.4754	0.974155	1.20862	0.00131811	0.000627502	0.231626	2.91018e-08	0.819337	II	AKT/SGK substrate motif
Q61037	TSC2 S981	SIS[80]VSEHVVR_2	1.28671e+06	145800	5.63556e+06	380414	1.23318e+06	99223.5	4.91126e+06	551173	4.37981	3.98259	1.09974	1.12659	1.16897e-06	6.116e-05	0.0338667	2.7133e-16	0.131106	II	AKT/SGK substrate motif
Q61037	TSC2 Y1464 | T1465	GYT[80]ISDSAPSR_2	102847	12095.4	953673	131888	92770.9	9547.66	704059	18231.9	9.27271	7.58922	1.22183	1.3259	0.000109141	3.33087e-10	0.000679389	6.64071e-16	0.00320084	II	AKT/SGK substrate motif
P46938	YAP1 S111 | S112	AHSS[80]PASLQLGAVSPGTLTASGVVSGPAAAPAAQHLR_4	5.54178e+06	1.46794e+06	5.47948e+06	1.55559e+06	5.78711e+06	1.89503e+06	5.46839e+06	1.06014e+06	0.988759	0.944925	1.04639	0.979189	0.959066	0.764544	0.90758	0.825115	0.958089	II	AKT/SGK substrate motif
Q62523	ZYX S144	EKVC[57]S[80]IDLEIDSLSSLLDDMTK_3	1.56995e+06	1.35319e+06	5.4967e+06	5.08153e+06	2.72566e+06	2.07544e+06	4.35924e+06	2.47874e+06	3.50118	1.59934	2.18915	0.997425	0.175513	0.343955	0.994295	0.0539173	0.795582	II	AKT/SGK substrate motif
Q02248	CTNNB1 S552	RTS[80]MGGTQQQFVEGVR_3	2.3778e+07	3.51044e+06	2.98514e+07	4.27462e+06	2.56413e+07	2.51799e+06	3.09512e+07	5.42931e+06	1.25542	1.20708	1.04005	0.94764	0.0417843	0.106231	0.554229	0.00446132	0.958089	II	AKT/SGK substrate motif
P20152	VIM S39	TYS[80]LGSALRPSTSR_3	1.38199e+06	357392	3.75642e+06	767544	1.60481e+06	345661	2.8139e+06	478726	2.71812	1.75341	1.55019	1.16287	0.000789231	0.00171026	0.206289	1.23245e-07	0.0787775	II	AKT/SGK substrate motif
P16951	ATF2 T53	NDSVIVADQTPT[80]PTR_2	1.32216e+06	127979	2.29249e+06	110486	1.22392e+06	53502.9	2.15527e+06	100693	1.73389	1.76095	0.984635	1.06968	1.16897e-06	1.62135e-06	0.0298022	7.94642e-15	0.905283	II	Other motif
P28028	BRAF S766	SAS[80]EPSLNR_2	1.58742e+07	1.70186e+06	1.45612e+07	1.75066e+06	1.43171e+07	1.09886e+06	1.36497e+07	1.99908e+06	0.917288	0.953381	0.962142	1.08827	0.286646	0.604438	0.181803	0.209727	0.905283	II	Other motif
Q3U182	CRTC2 S434	RVPLS[80]PLSLPAGPADAR_3	2.50698e+06	610719	5.28853e+06	1.33909e+06	2.44085e+06	773221	5.43543e+06	1.11879e+06	2.10952	2.22685	0.94731	0.989745	0.00529145	0.00135243	0.936525	1.67001e-06	0.958089	II	Other motif
Q01279	EGFR T695	ELVEPLT[80]PSGEAPNQAHLR_3	7.38587e+06	1.0021e+06	2.59943e+07	4.23277e+06	5.83457e+06	608314	2.41689e+07	2.94571e+06	3.51947	4.14237	0.849627	1.11254	0.00030352	7.12703e-05	0.24475	1.24441e-12	0.958089	II	Other motif
Q63844	ERK1 T203 Y205	IADPEHDHTGFLT[80]EY[80]VATR_3	940164	229296	5.25545e+06	2.50366e+06	767582	301343	5.6284e+06	2.39787e+06	5.58993	7.33264	0.762335	0.968673	0.0153737	0.00828434	0.917281	5.69231e-06	0.913166	II	Other motif
Q63844	ERK1 Y205	IADPEHDHTGFLTEY[80]VATR_3	6.43008e+06	1.19857e+06	8.74027e+06	3.29183e+06	5.90414e+06	614697	9.94304e+06	1.74881e+06	1.35928	1.68408	0.807134	0.95729	0.217655	0.00336152	0.801649	0.00142249	0.72863	II	Other motif
P63085	ERK2 T183 Y185	VADPDHDHTGFLT[80]EY[80]VATR_3	3.19504e+06	730180	1.37988e+07	6.6955e+06	3.48881e+06	548118	1.62374e+07	4.26328e+06	4.31881	4.65413	0.927952	0.861483	0.0208966	0.00170606	0.562523	1.46128e-06	0.855884	II	Other motif
P63085	ERK2 Y185	VADPDHDHTGFLTEY[80]VATR_3	1.67045e+07	1.67646e+06	2.253e+07	8.04529e+06	1.64753e+07	2.50986e+06	2.61563e+07	3.79792e+06	1.34874	1.58761	0.84954	0.920313	0.198471	0.00166074	0.554229	0.00113487	0.743705	II	Other motif
Q9R1E0	FOXO1 S326	TSSNASTISGRLS[80]PIMTEQDDLGDGDVHSLVYPPSAAK_4	2.95522e+06	935428	716058	220078	2.4486e+06	889584	855389	202166	0.242303	0.349338	0.693607	1.11116	0.00370902	0.011916	0.622245	1.64361e-06	0.67761	II	Other motif
P54310	HSL S650 | S651	RSS[80]QGVLHMPLYTSPIVK_3	344216	62635.5	383812	35610.6	359517	92957.2	388989	127267	1.11503	1.08198	1.03055	0.972642	0.286646	0.748285	0.852735	0.394356	0.958089	II	Other motif
P35569	IRS1 S263 | S265 | S267 | S268 | S269 | S270 | S272	SKS[80]QSSSSC[57]SNPISVPLR_3	275865	39669.3	846624	84578.1	198814	38101.9	687218	80285.4	3.06898	3.45658	0.887865	1.26687	1.18155e-05	2.31736e-05	0.00105046	7.93608e-14	0.420064	II	Other motif
P81122	IRS2 S675	SDDYMPMS[80]PTSVSAPK_2	456506	123390	1.22934e+06	262624	493360	172091	1.57283e+06	241484	2.69293	3.188	0.844708	0.815919	0.000963805	5.91312e-05	0.0918672	2.83937e-09	0.331095	II	Other motif
P31938	MAP2K1 T292 | S298 | S299 | Y300	T[80]PGRPLSSYGMDSRPPMAIFELLDYIVNEPPPK_4	2.81986e+06	2.02933e+06	2.4587e+06	1.80325e+06	2.91077e+06	1.09922e+06	3.24116e+06	1.79054e+06	0.871922	1.11351	0.78304	0.858032	0.799802	0.764544	0.648234	0.982703	0.905283	II	Other motif
P47811	MAPK14 T180 | Y182 | T185	HTDDEMT[80]GYVATR_2	318372	78426	305461	71126.7	325050	131509	312698	149938	0.959447	0.962001	0.997345	0.978181	0.808069	0.896066	0.917281	0.83762	0.995219	II	Other motif
Q9JLN9	MTOR T2444 | T2446 | S2448 | Y2449 | S2450 | S2454	TRTDS[80]YSAGQSVEILDGVELGEPAHKK_4	2.0281e+06	563270	1.90815e+06	221566	2.36145e+06	568581	2.24631e+06	162049	0.940855	0.951241	0.989081	0.854268	0.707605	0.748285	0.145423	0.573443	0.995219	II	Other motif
P18653	P90RSK T562	AENGLLMT[80]PC[57]YTANFVAPEVLKR_3	800084	274377	3.08653e+06	1.11539e+06	437662	252698	2.49767e+06	831229	3.85776	5.70685	0.675988	1.32408	0.00714369	0.00273296	0.231626	9.80408e-07	0.913166	II	Other motif
P12382	PFKL S775	TLS[80]IDKGF_2	883273	231876	1.32918e+06	144869	1.06853e+06	312181	1.39616e+06	149348	1.50484	1.30662	1.15171	0.897662	0.00731713	0.0906331	0.30669	0.000645365	0.855884	II	Other motif
Q9D1F4	PRAS40 S184	S[80]LPVSVPVWAFK_2	9.69581e+06	4.4229e+06	1.81677e+07	8.12433e+06	1.10702e+07	5.87694e+06	1.85967e+07	7.04795e+06	1.87376	1.67989	1.11541	0.939212	0.0952602	0.11237	0.838575	0.0106783	0.958089	II	Other motif
P18654	RPS6KA3 S369	TPKDS[80]PGIPPSANAHQLFR_3	2.52742e+07	3.08202e+06	1.15092e+07	1.48337e+06	2.31286e+07	1.68713e+06	8.96584e+06	796033	0.455372	0.387652	1.17469	1.1461	0.000112871	3.53839e-06	0.0238564	8.42398e-13	0.958089	II	Other motif
Q9Z2B9	RPS6KA4 T687	SSPPLRT[80]PDVLESSGPAVR_3	2.62841e+07	5.7331e+06	2.24208e+07	2.41693e+06	2.22314e+07	5.53109e+06	2.13076e+07	3.05778e+06	0.853018	0.958443	0.890004	1.11865	0.238999	0.764544	0.301575	0.250334	0.819337	II	Other motif
Q8BSK8	S6K S441	RFIGS[80]PR_2	3.65678e+06	430645	3.2838e+06	647269	3.14633e+06	178563	2.53426e+06	225974	0.898003	0.805465	1.11489	1.22181	0.344071	0.00135243	0.00492928	0.0126899	0.855884	II	Other motif
Q8BSK8	S6K S447	TPVS[80]PVKFSPGDFWGR_3	5.02452e+06	1.7858e+06	5.17528e+06	2.22711e+06	4.7366e+06	1.74174e+06	4.24791e+06	1.07685e+06	1.03	0.896828	1.1485	1.13526	0.927872	0.682194	0.562523	0.854992	0.908188	II	Other motif
Q8BSK8	S6K S447 S452	TPVS[80]PVKFS[80]PGDFWGR_3	125282	70946.8	238116	107111	104781	46834.5	207401	102933	1.90065	1.97937	0.960227	1.16406	0.100676	0.101813	0.599181	0.00920985	0.958089	II	Other motif
Q8BSK8	S6K S452	TPVSPVKFS[80]PGDFWGR_3	186598	120440	185318	114690	168896	85793	132802	90366.1	0.993143	0.786291	1.26307	1.23274	0.985337	0.604438	0.562523	0.74309	0.913166	II	Other motif
Q9WTN3	SREBF1 S96	VTPAPLS[80]PPPSAPAALK_2	777492	253274	1.32333e+06	269796	839849	385136	1.59143e+06	337632	1.70205	1.8949	0.89823	0.864084	0.00926734	0.0100549	0.34585	0.000128446	0.819337	II	Other motif
P46938	YAP1 S148 | S149	QSS[80]FEIPDDVPLPAGWEMAK_3	1.37993e+06	732470	1.58734e+06	928221	2.01296e+06	963360	1.71195e+06	849599	1.1503	0.850465	1.35256	0.796603	0.732526	0.682194	0.461164	0.91063	0.855884	II	Other motif
Q91V92	ACLY S455	TAS[80]FSESR_2	4.93358e+06	767939	1.26565e+07	2.08291e+06	3.67972e+06	229511	8.77733e+06	1.3261e+06	2.56537	2.38533	1.07548	1.41206	0.00039066	0.000627502	0.000651027	5.18998e-10	0.122635	III	AKT/SGK substrate motif
Q8BYJ6	AS160 T648 | S650	AHT[80]FSHPPSSSR_3	127275	63435.1	1.52908e+06	176797	142255	53227.8	992541	229510	12.0139	6.97718	1.72189	1.4596	1.18155e-05	0.000627502	0.00175218	4.25048e-13	0.00300091	III	AKT/SGK substrate motif
Q61337	BAD S155	RMS[80]DEFEGSFK_2	3.28587e+06	352990	4.61736e+06	324793	2.33206e+06	290996	2.91452e+06	761454	1.40522	1.24976	1.12438	1.50636	0.000231372	0.190995	1.03929e-05	0.000147377	0.274879	III	AKT/SGK substrate motif
Q8BTM8	FLNA S2152	RAPS[80]VANIGSHC[57]DLSLK_3	9.38357e+06	2.06419e+06	1.21258e+07	2.47755e+06	1.29362e+07	3.44878e+06	1.59353e+07	3.34791e+06	1.29224	1.23183	1.04904	0.745003	0.104278	0.230917	0.0183609	0.0353763	0.958089	III	AKT/SGK substrate motif
P14602	HSPB1 S86	QLS[80]SGVSEIR_2	7.52404e+06	1.09511e+06	1.74971e+07	1.2887e+06	1.16894e+07	1.03355e+06	2.48154e+07	866919	2.32549	2.1229	1.09543	0.685419	1.16897e-06	2.02342e-08	2.14475e-09	8.05879e-16	0.0158145	III	AKT/SGK substrate motif
P23804	MDM2 S163	RRS[80]ISETEENTDELPGER_3	548290	60525	568119	52574.2	763875	63128.5	938076	99088.3	1.03617	1.22805	0.84375	0.655958	0.646537	0.0117182	6.04757e-08	0.00523409	0.0905106	III	AKT/SGK substrate motif
P70265	PFKFB2 S469 | T471	RNS[80]FTPLSSSNTIR_3	479318	34120.7	1.89523e+06	83654.7	338478	49624.8	1.34407e+06	109064	3.95401	3.97091	0.995744	1.41128	1.65486e-07	2.73443e-06	1.29709e-08	1.21781e-18	4.4757e-05	III	AKT/SGK substrate motif
P70265	PFKFB2 S486 | S489	NYS[80]VGSRPLKPLSPLR_3	26694	9848.24	305073	60415.1	10188.4	4259.3	172779	46030.4	11.4285	16.9585	0.673914	1.81326	0.00030352	0.00105388	0.000679389	4.21885e-11	0.01344	III	AKT/SGK substrate motif
Q5EG47	PRKAA1 S494 | S496	SGS[80]ISNYR_2	5.26204e+06	919623	1.07011e+07	2.08618e+06	3.28717e+06	395771	7.80027e+06	1.28001e+06	2.03364	2.37294	0.85701	1.43975	0.00172357	0.000627502	0.00105046	3.50208e-08	0.819337	III	AKT/SGK substrate motif
P26040	EZR T567	YKT[80]LR_2	1.48905e+07	6.22455e+06	1.24437e+07	3.32596e+06	2.37681e+07	6.90319e+06	1.65679e+07	3.02026e+06	0.835679	0.697065	1.19885	0.677664	0.515236	0.0906331	0.0183609	0.0464812	0.692369	III	AKT/SGK substrate motif
Q63844	ERK1 T203	IADPEHDHTGFLT[80]EYVATR_3	1.42955e+06	410191	6.19065e+06	1.22172e+06	1.85031e+06	422593	9.98173e+06	2.037e+06	4.33049	5.39464	0.80274	0.644032	0.000356206	0.000584951	0.00175218	1.83455e-10	0.0221505	III	Other motif
P63085	ERK2 T183	VADPDHDHTGFLT[80]EYVATR_3	4.15165e+06	1.49086e+06	1.56384e+07	4.02531e+06	6.26687e+06	1.17608e+06	2.52316e+07	6.1664e+06	3.76679	4.02618	0.935574	0.628287	0.00131811	0.0014335	0.00466048	1.44422e-08	0.130864	III	Other motif
P54310	HSL S557 | S559	SVS[80]EAALAQPEGLLGTDTLKK_2	583314	142067	531836	140387	411249	130161	417059	113250	0.91175	1.01413	0.899046	1.3463	0.638776	0.935909	0.0395093	0.743839	0.905283	III	Other motif
P18653	P90RSK S348 | S352	TPRDS[80]PGIPPSAGAHQLFR_3	1.2792e+07	1.55145e+06	1.47977e+07	1.88124e+06	9.57601e+06	776049	9.73873e+06	1.33804e+06	1.1568	1.01699	1.13747	1.42842	0.111471	0.828248	9.08951e-06	0.106591	0.420064	III	Other motif
