# Supplementary material for: mTORC2-AKT signaling to ATP-citrate lyase drives brown adipogenesis and de novo lipogenesis
Source: Nat Commun. 2020 Jan 29;11:575. doi: 10.1038/s41467-020-14430-w (PMC6989638; doi:10.1038/s41467-020-14430-w)
Supplement: Supplementary file 4 — Supplementary Data 2 [file 41467_2020_14430_MOESM4_ESM.xlsx]

## Sheet: Area ratios (rel abundance)
Genotype	Media	ug protein	Filename	palmitate	N-acetylphenylalanine	methylthioadenosine	N-acetylmethionine	nicotinamide	C5-carnitines	nicotinic_acid	pyruvate	butyrylcarnitine	adenosine	pantothenic_acid	adenine	creatinine	3-hydroxybutyrate	propionylcarnitine	phenylalanine	lactate	hypoxanthine	cytosine	orotate	leucine	kynurenine	acetylcarnitine	inosine	betaine	isoleucine	acetylserine	tryptophan	methionine	Na_acetylglutamine	cytidine	guanine	dihydroorotate	xanthine	valine	guanosine	tyrosine	allantoin	Ne-acetyllysine	urate	proline	carnitine	sarcosine	S-adenosylhomocysteine	cystine	glucose
			161007_CamilaMartinez_polar_blank01A	NF	NF	NF	NF	0	0	NF	NF	NF	NF	NF	0	NF	NF	NF	NF	NF	NF	NF	NF	0	NF	NF	0	NF	0	NF	0	NF	0	0	NF	0	0	0	0	NF	0	NF	0	0	0	NF	0	NF	0
			161007_CamilaMartinez_polar_blank01B	NF	0	NF	NF	0	0	NF	NF	NF	NF	0	0	NF	NF	NF	NF	NF	NF	NF	NF	NF	NF	NF	0	NF	0	NF	0	NF	0	0	NF	0	0	NF	0	NF	0	NF	0	0	NF	NF	0	NF	0
			161007_CamilaMartinez_polar_pool01	0.0601062	0.0210634	0.0334826	0.0614871	16.1297	0.35465	0.0101154	0.0966077	0.568063	0.0624015	5.34133	0.13687	2.40646	0.00782021	0.201666	23.6116	4.08223	0.29588	0.169821	0.0654447	36.2984	0.0353643	1.39288	0.138544	9.17257	48.3353	1.58234	3.44055	26.4667	0.436313	0.117512	0.123261	0.0169116	0.259257	26.4567	0.0358651	5.37961	0.330787	0.0813129	0.197433	86.3691	7.60899	0.105585	0.249254	0.00729938	0.88356
Control	Fresh		161007_CMC_1	0.152901	0.0258212	0.249032	0.0791077	20.3065	0.482627	0.0138853	0.113849	1.02234	0.0391076	6.88943	0.972341	6.45965	0.0174825	0.395046	26.8894	5.81609	0.852573	0.189601	0.107506	40.7606	0.0472042	2.65988	0.194456	20.4056	49.1404	1.8611	3.48238	29.4151	0.39459	0.217442	0.170642	0.0102641	0.609943	27.213	0.0753751	6.07524	0.530911	0.119057	0.216258	105.515	13.241	0.182786	0.432441	0.0150569	1.47618
Control	Fresh		161007_CMC_2	0.0891374	NF	0.128819	0.080831	20.8654	0.429511	0.0110448	0.0884816	1.00092	0.0711453	6.65322	0.398088	4.97062	0.010861	0.316287	25.8682	5.2568	0.46539	0.251946	0.128504	39.4536	0.0511874	2.33475	0.154936	16.3301	41.1783	1.73819	3.28767	27.142	0.406855	0.155152	0.16528	0.0286747	0.379538	26.7423	0.0359085	5.63898	0.536986	0.0976076	0.461358	97.1722	10.9382	0.16496	0.27764	0.0141168	1.15379
Control	Fresh		161007_CMC_3	0.0939928	0.025742	0.152531	0.0949246	27.1732	0.486165	0.0106971	0.158927	1.17981	0.0220996	6.99171	0.616075	5.65481	0.0138642	0.391384	25.6532	5.27123	0.199018	0.248981	0.108948	35.6844	0.0423735	3.03184	0.14484	19.6874	45.0036	1.8328	3.25346	28.6167	0.431736	0.0924469	0.0791481	0.0308376	0.31808	26.7581	0.0357818	6.03306	0.440971	0.106064	0.34409	115.044	13.6458	0.193904	0.3523	0.0142872	1.32167
Control	Fresh		161007_CMC_4	0.0821522	0.0199587	0.213207	0.0791561	23.3864	0.375554	0.00909333	0.175592	0.947828	0.051237	7.38696	0.592122	5.5773	0.0184459	0.338607	29.1368	4.96772	0.561498	0.271077	0.104995	46.1481	0.0600848	2.65609	0.124407	19.3009	49.704	1.92408	3.76725	29.3983	0.397028	0.138451	0.138319	0.0603527	0.434003	32.1488	0.0401369	5.97594	0.724412	0.0925013	0.171804	89.5199	12.1982	0.220702	0.284915	0.0247384	1.24707
Control	Fresh		161007_CMC_5	0.0840016	0.0190784	0.269109	0.0828157	28.1069	0.48597	NF	0.153314	1.06724	0.0341521	6.85415	0.909126	6.30615	0.0124233	0.391136	27.423	5.29312	0.35912	0.25057	0.0957996	38.3626	0.0448976	2.63876	0.117656	18.0316	44.3599	1.69857	3.25102	26.6247	0.379424	0.110219	0.104916	0.0184233	0.418837	27.4666	0.0617857	6.22316	0.488159	0.115378	0.226903	110.424	12.6426	0.182653	0.384866	0.013752	1.22507
Control	Fresh		161007_CMC_6	0.0667447	0.0224786	0.258961	0.0636892	21.4506	0.344236	0.00669992	0.12579	0.8521	0.0444864	6.28535	0.593707	4.72875	0.0103155	0.333305	25.1258	4.45473	0.388704	0.211075	0.115137	36.6521	0.0486418	2.47371	0.101303	16.3047	43.3014	1.62784	3.26004	25.917	0.373441	0.127881	0.118539	0.0290075	0.335242	27.5081	0.0419042	5.02279	0.535609	0.0713964	0.177958	83.6567	9.94272	0.179676	0.289795	0.0129175	0.951363
			161007_CamilaMartinez_polar_pool02	0.0978265	0.0262196	0.0432926	0.0681497	19.8777	0.478114	0.0134222	0.108611	0.718929	0.0451715	5.60076	0.233947	3.01645	0.010644	0.269602	24.0677	4.67691	0.268348	0.164773	0.063498	36.3401	0.0280986	1.43929	0.106563	9.16169	41.1582	1.53094	2.91357	24.4584	0.387395	0.0859202	0.0955409	0.0119806	0.277953	24.7035	0.0338071	5.70011	0.265778	0.087081	0.204214	104.217	8.7253	0.0916408	0.286521	0.0120393	1.23989
Rictor iKO-PBA	Fresh		161007_CMC_7	0.0808258	0.0204015	0.0628916	0.0567252	15.3312	0.333641	0.00848692	0.054055	0.529663	0.0499015	4.37206	0.493091	4.32969	0.0145008	0.2181	20.6225	5.22394	0.660091	0.10735	0.0695385	32.1861	0.0415277	1.3411	0.0746653	14.8386	38.386	1.14119	2.71002	23.4153	0.30876	0.22521	0.216164	0.0114449	0.518614	21.6267	0.0322256	4.46949	0.43678	0.0457172	0.30803	57.4179	8.78361	0.123949	0.278492	0.0146329	1.08609
Rictor iKO-PBA	Fresh		161007_CMC_8	0.0904558	0.0238114	0.0743354	0.0596203	20.689	0.409829	0.0112705	0.0712186	0.712296	0.0499182	4.93845	0.354733	5.45919	0.0158237	0.247319	20.7779	4.56112	0.270287	0.14992	0.0510129	27.4566	0.0374999	1.20096	0.130035	14.6427	32.7495	1.04691	2.55857	20.8283	0.291156	0.163116	0.127229	0.00711707	0.327472	20.8624	0.0613582	5.8181	0.369839	0.0690818	0.420464	75.7512	9.67205	0.115227	0.283908	0.0117645	1.47193
Rictor iKO-PBA	Fresh		161007_CMC_9	0.0873108	0.0195558	0.176717	0.0614055	18.6488	0.371996	0.00936577	0.0743527	0.590063	0.0701035	4.96597	0.53045	4.80863	0.00956425	0.252427	22.4189	5.25791	0.200591	0.136411	0.101001	32.4724	0.0461575	1.39979	0.116426	16.0674	37.8831	1.18826	3.18544	24.2453	0.311009	0.278655	0.233454	0.0106919	0.255642	24.2008	0.0411554	4.71677	0.461646	0.0515176	0.972119	65.1145	9.37379	0.149056	0.324032	0.0126393	0.909049
Rictor iKO-PBA	Fresh		161007_CMC_10	0.112632	0.0266478	0.121788	0.0506035	21.3826	0.412298	0.0108351	0.121142	0.723502	0.0423822	4.94641	0.593413	5.5178	0.0132055	0.305733	21.9383	4.59003	0.366843	0.117934	0.0808374	33.1935	0.0395947	1.40895	0.0772586	14.9303	33.4166	1.07407	2.67953	22.1599	0.276972	0.119434	0.0907427	0.0126594	0.444595	21.2434	0.0730899	5.5551	0.418911	0.076373	0.215671	70.1395	9.71478	0.12018	0.254064	0.0107627	1.05393
Rictor iKO-PBA	Fresh		161007_CMC_11	0.0915456	0.0282239	0.074703	0.0542071	18.001	0.342133	0.0123245	0.0891064	0.613799	0.00159621	4.94205	0.218783	4.68978	0.012129	0.216335	21.1795	3.25587	0.28764	0.136458	0.0502944	31.6916	0.0454485	1.32278	0.129678	15.6299	36.966	1.01999	3.01359	23.656	0.29578	0.156799	0.0545974	0.0170584	0.360245	22.647	0.0827406	5.27539	0.46761	0.0673106	0.204412	59.8948	9.128	0.137986	0.249399	0.0128078	1.29169
Rictor iKO-PBA	Fresh		161007_CMC_12	0.0907236	0.0251956	0.0396854	0.0629887	23.0183	0.399671	0.00872682	0.109424	0.714481	0.0257609	4.9794	0.203005	5.23383	0.0146623	0.278676	20.8704	4.67633	0.204609	0.141593	0.0840867	29.7218	0.0375539	1.62533	0.0845218	15.4268	36.6738	1.12361	2.65923	22.243	0.307908	0.0841759	0.0707073	0.0319842	0.350594	20.1839	0.0628488	5.48477	0.409144	0.0662147	0.30813	69.2046	9.99451	0.107561	0.253804	0.0143189	1.01338
			161007_CamilaMartinez_polar_pool03	0.0733325	0.0237289	0.0696991	0.0625605	17.5152	0.369637	0.00949421	0.0861421	0.558038	0.0660155	5.24026	0.249249	2.59618	0.010501	0.211938	23.9901	4.29996	0.246025	0.167428	0.0691344	33.1404	0.0317134	1.27237	0.122837	8.47661	40.3232	1.51272	3.32456	24.8823	0.402766	0.121353	0.122758	0.0144369	0.24609	25.9928	0.0392623	5.4989	0.318007	0.0642398	0.26427	92.7953	7.64134	0.0833184	0.243206	0.00826193	1.02059
			161007_CamilaMartinez_polar_pool_4ul	0.0654942	0.02065	0.0506079	0.0547096	18.9568	0.371615	0.00859143	0.123446	0.655165	0.0328569	5.78896	0.254992	2.9359	0.00345929	0.260149	23.8041	5.88524	0.222859	0.180538	0.0587287	61.1157	0.031894	1.94354	0.105594	10.7251	93.5586	1.79214	3.17429	27.496	0.471586	0.113507	0.10808	0.0159933	0.341419	26.7995	0.045164	4.12881	0.337102	0.046873	0.109525	87.4546	9.39423	0.124148	0.386939	0.0159895	0.946205
			161007_CamilaMartinez_polar_pool_0,3X	0.118058	0.0343851	NF	0.0662502	17.2753	0.459755	0.0118394	0.109641	0.536833	0.102481	4.73731	0.0612542	1.99662	0.0137638	0.20966	24.3841	3.83488	0.304566	0.176343	0.0649052	28.6235	0.0219613	1.12581	0.134757	7.58326	34.7081	1.22074	2.73771	24.1229	0.361711	0.0681123	0.0947096	0.0245337	0.244542	26.4566	0.0333051	8.42345	0.223407	0.125628	0.0628191	117.731	6.357	0.0530733	0.128317	0.00701355	2.50026
			161007_CamilaMartinez_polar_pool_0,1X	0.363309	NF	0.00102097	0.0458863	18.8028	0.651676	0.0202403	0.112385	0.695168	0.0948509	5.68221	0.0783973	2.34959	0.00787089	0.321418	25.4483	4.54978	0.343836	0.218422	0.078445	24.1598	0.0144826	1.44352	0.12938	9.69488	33.1924	1.52499	3.11085	26.2185	0.419811	NF	0.0698116	0.0263986	0.388012	30.0429	0.0456117	9.89286	0.188441	0.231575	0.045358	189.336	7.92807	0.0895992	0.0821192	0.011228	4.16516
			CV for pooled (area ratio)	0.248268	0.108937	0.383643	0.0558373	0.106221	0.168097	0.191769	0.115767	0.14656	0.1925	0.0344746	0.294873	0.116785	0.164749	0.160799	0.0102139	0.0691174	0.0924629	0.0150901	0.0433585	0.0520539	0.114509	0.0629704	0.130382	0.0446135	0.101787	0.0234159	0.0858311	0.0418921	0.0611895	0.179597	0.139311	0.170706	0.0613216	0.0353234	0.0758674	0.029312	0.112977	0.153173	0.165729	0.0956985	0.0795016	0.120314	0.0903391	0.272319	0.171505
			R for dilution (raw peak area)	0.994578	0.9707	0.995344	0.982196	0.999041	0.993818	0.974786	0.999373	0.999116	0.834485	0.99898	0.997518	0.999182	0.488167	0.99991	0.996263	0.999937	0.978257	0.999292	0.987317	0.993697	0.994622	0.999346	0.981987	0.998373	0.982262	0.99674	0.994555	0.993278	0.996668	0.993971	0.990988	0.988191	0.999932	0.989907	0.999373	0.957574	0.992675	0.81769	0.818328	0.993777	0.997459	0.99861	0.998599	0.991843	0.947037
Values normalized by amount of protein
Genotype	Media	ug protein (average from 6 replicates per genotype)	Filename	palmitate	N-acetylphenylalanine	methylthioadenosine	N-acetylmethionine	nicotinamide	C5-carnitines	nicotinic_acid	pyruvate	butyrylcarnitine	adenosine	pantothenic_acid	adenine	creatinine	3-hydroxybutyrate	propionylcarnitine	phenylalanine	lactate	hypoxanthine	cytosine	orotate	leucine	kynurenine	acetylcarnitine	inosine	betaine	isoleucine	acetylserine	tryptophan	methionine	Na_acetylglutamine	cytidine	guanine	dihydroorotate	xanthine	valine	guanosine	tyrosine	allantoin	Ne-acetyllysine	urate	proline	carnitine	sarcosine	S-adenosylhomocysteine	cystine	glucose
Control	Fresh	69.69	161007_CMC_1	0.0021937	0.000370462	0.00357291	0.00113497	0.291341	0.00692435	0.000199215	0.00163342	0.0146677	0.000561084	0.098844	0.0139504	0.0926778	0.000250825	0.00566781	0.385788	0.0834446	0.012232	0.00272025	0.00154242	0.584801	0.000677248	0.0381619	0.0027899	0.292764	0.705027	0.0267015	0.0499624	0.422024	0.00566126	0.00311968	0.00244824	0.000147261	0.00875098	0.39043	0.00108142	0.0871627	0.00761709	0.00170813	0.0031027	1.51385	0.189971	0.00262246	0.00620431	0.000216024	0.0211791
Control	Fresh	69.69	161007_CMC_2	0.00127887	NF	0.0018482	0.0011597	0.299359	0.00616228	0.000158462	0.00126946	0.0143605	0.00102074	0.0954551	0.00571144	0.0713146	0.000155824	0.00453783	0.371136	0.0754204	0.00667705	0.00361472	0.00184368	0.566048	0.000734395	0.0334971	0.00222289	0.234291	0.590793	0.0249382	0.0471689	0.389411	0.00583723	0.002226	0.0023713	0.000411402	0.00544531	0.383677	0.000515186	0.0809036	0.00770424	0.0014004	0.00661919	1.39415	0.156932	0.00236672	0.00398336	0.000202537	0.0165537
Control	Fresh	69.69	161007_CMC_3	0.00134853	0.000369325	0.00218839	0.0013619	0.38986	0.00697511	0.000153474	0.00228016	0.016927	0.000317068	0.100311	0.00883896	0.0811307	0.000198912	0.00561527	0.368052	0.0756274	0.00285535	0.00357219	0.0015631	0.511972	0.000607941	0.0434985	0.00207806	0.282459	0.645675	0.0262956	0.0466781	0.41057	0.00619421	0.00132635	0.00113555	0.000442433	0.00456356	0.383905	0.000513368	0.0865576	0.00632669	0.00152173	0.00493673	1.65057	0.195779	0.00278198	0.00505452	0.000204982	0.0189622
Control	Fresh	69.69	161007_CMC_4	0.00117865	0.000286352	0.00305892	0.00113567	0.33553	0.00538815	0.000130464	0.00251925	0.0135987	0.000735107	0.105982	0.00849529	0.0800187	0.000264646	0.00485806	0.418032	0.0712729	0.00805593	0.00388919	0.00150639	0.662096	0.000862049	0.0381075	0.00178489	0.276914	0.713113	0.0276052	0.0540495	0.421783	0.00569625	0.00198638	0.00198449	0.000865893	0.00622672	0.461246	0.000575852	0.0857381	0.0103933	0.00132713	0.00246491	1.28436	0.17501	0.00316646	0.00408773	0.000354927	0.017892
Control	Fresh	69.69	161007_CMC_5	0.00120519	0.000273721	0.00386096	0.00118817	0.403255	0.00697231	#VALUE!	0.00219963	0.015312	0.000489987	0.0983379	0.0130434	0.0904756	0.00017824	0.00561171	0.393443	0.0759414	0.00515237	0.00359498	0.00137446	0.550396	0.000644154	0.0378589	0.00168803	0.258703	0.63644	0.0243697	0.046643	0.38199	0.00544368	0.00158134	0.00150525	0.000264322	0.00600914	0.394069	0.000886452	0.0892849	0.00700372	0.00165535	0.00325542	1.58428	0.181385	0.00262055	0.00552175	0.000197303	0.0175764
Control	Fresh	69.69	161007_CMC_6	0.0009576	0.000322505	0.00371536	0.000913762	0.307756	0.00493883	9.61252e-05	0.00180473	0.0122252	0.000638255	0.0901772	0.00851804	0.0678443	0.000147999	0.004782	0.360485	0.0639129	0.00557682	0.00302833	0.00165189	0.525855	0.000697874	0.0354909	0.00145341	0.233927	0.621254	0.0233549	0.0467724	0.371837	0.00535784	0.00183473	0.0017007	0.000416177	0.00480979	0.394664	0.000601208	0.0720629	0.00768449	0.00102434	0.0025532	1.20024	0.14265	0.00257785	0.00415775	0.00018533	0.0136494
Rictor iKO-PBA	Fresh	56.32	161007_CMC_7	0.00143563	0.000362371	0.00111708	0.00100755	0.272313	0.00592614	0.000150745	0.000960124	0.00940787	0.000886349	0.0776565	0.00875828	0.0769038	0.000257564	0.0038739	0.366297	0.0927876	0.0117245	0.00190675	0.00123514	0.571688	0.000737615	0.0238205	0.0013262	0.263563	0.681812	0.0202698	0.0481354	0.415902	0.00548419	0.00400018	0.0038395	0.000203284	0.00921162	0.384133	0.000572391	0.079387	0.00775809	0.000812029	0.00547122	1.01986	0.156014	0.00220159	0.00494656	0.000259909	0.0192912
Rictor iKO-PBA	Fresh	56.32	161007_CMC_8	0.00160667	0.000422937	0.00132034	0.00105897	0.367477	0.00727937	0.000200187	0.00126498	0.0126518	0.000886647	0.0877166	0.00630076	0.0969661	0.000281061	0.00439288	0.369058	0.0810145	0.00480084	0.00266287	0.00090609	0.487685	0.000666073	0.0213315	0.00230967	0.260083	0.581697	0.0185952	0.0454452	0.369952	0.00517151	0.00289726	0.00225985	0.000126413	0.00581655	0.370558	0.00108984	0.103341	0.00656908	0.00122703	0.00746828	1.34549	0.171795	0.00204665	0.00504276	0.000208962	0.0261444
Rictor iKO-PBA	Fresh	56.32	161007_CMC_9	0.00155081	0.000347349	0.00313885	0.00109068	0.33124	0.00660739	0.000166355	0.00132065	0.0104807	0.00124518	0.0882055	0.00942185	0.0854109	0.00016988	0.00448361	0.398205	0.093391	0.00356289	0.00242293	0.00179399	0.576774	0.000819849	0.024863	0.00206795	0.285389	0.672879	0.0211058	0.0565798	0.430645	0.00552413	0.00494947	0.0041466	0.000189909	0.00454071	0.429855	0.000731002	0.0837792	0.00819975	0.000915055	0.0172668	1.15656	0.166497	0.00264754	0.00575546	0.0002245	0.0161465
Rictor iKO-PBA	Fresh	56.32	161007_CMC_10	0.00200057	0.000473318	0.0021632	0.000898819	0.379798	0.00732323	0.000192453	0.00215173	0.0128508	0.000752792	0.0878582	0.0105402	0.098007	0.000234555	0.00543043	0.389668	0.0815281	0.00651586	0.00209474	0.00143583	0.589583	0.000703281	0.0250258	0.00137227	0.265191	0.593545	0.0190775	0.0475938	0.393604	0.00491957	0.00212139	0.00161177	0.000224856	0.00789689	0.377326	0.00129822	0.0986697	0.0074407	0.00135654	0.00383074	1.24582	0.172554	0.00213463	0.00451269	0.000191168	0.0187199
Rictor iKO-PBA	Fresh	56.32	161007_CMC_11	0.00162603	0.000501313	0.00132687	0.000962825	0.319733	0.00607697	0.000218908	0.00158271	0.0109023	2.83518e-05	0.0877807	0.00388601	0.0832998	0.000215436	0.00384254	0.37619	0.0578307	0.00510905	0.00242376	0.000893328	0.562906	0.000807256	0.0234951	0.00230334	0.277618	0.656589	0.0181171	0.0535273	0.420177	0.00525364	0.00278506	0.000969759	0.000302991	0.00639867	0.402255	0.00146964	0.0937014	0.00830568	0.00119557	0.00363077	1.06385	0.162131	0.00245091	0.00442982	0.000227491	0.0229429
Rictor iKO-PBA	Fresh	56.32	161007_CMC_12	0.00161143	0.000447523	0.000704892	0.0011188	0.40885	0.00709895	0.000155006	0.0019436	0.0126906	0.000457565	0.0884441	0.00360578	0.0929632	0.000260431	0.00494984	0.370699	0.0830609	0.00363427	0.00251498	0.00149355	0.527919	0.000667033	0.0288691	0.00150128	0.27401	0.651401	0.0199575	0.0472332	0.39508	0.00546907	0.00149513	0.0012559	0.000568104	0.00622724	0.358506	0.00111632	0.0974204	0.00726721	0.0011761	0.005473	1.22921	0.177522	0.0019105	0.00450806	0.000254332	0.0179996
			Control-average	0.00136043	0.000324473	0.00304079	0.00114903	0.33785	0.00622684	#VALUE!	0.00195111	0.0145152	0.00062704	0.0981846	0.00975959	0.0805769	0.000199408	0.00517878	0.382823	0.0742699	0.00675826	0.00340328	0.00158032	0.566861	0.000703944	0.0377691	0.00200286	0.263176	0.652051	0.0255442	0.0485457	0.399603	0.00569841	0.00201241	0.00185759	0.000424581	0.00596758	0.401332	0.000695581	0.0836183	0.00778825	0.00143951	0.00382202	1.43791	0.173621	0.00268934	0.0048349	0.000226851	0.0176355
			Relative to the control	1.61251	1.14173	1.17499	0.987767	0.862337	1.11202	#VALUE!	0.837175	1.01051	0.894815	1.00672	1.4294	1.15018	1.25785	1.09443	1.00775	1.12353	1.80994	0.799303	0.976014	1.03165	0.962078	1.0104	1.39296	1.11242	1.08125	1.04531	1.02918	1.05611	0.993481	1.55022	1.31797	0.346838	1.46642	0.972836	1.5547	1.04239	0.978023	1.1866	0.811794	1.05281	1.09417	0.975134	1.28323	0.952277	1.20094
				0.940053	#VALUE!	0.607801	1.00928	0.886072	0.989632	#VALUE!	0.650637	0.989342	1.62787	0.9722	0.585214	0.885049	0.781436	0.876235	0.969471	1.01549	0.987983	1.06213	1.16665	0.998566	1.04326	0.886891	1.10986	0.890242	0.906055	0.976276	0.971639	0.974497	1.02436	1.10613	1.27655	0.968958	0.912482	0.956009	0.740655	0.967534	0.989213	0.972827	1.73186	0.969569	0.903875	0.880038	0.823876	0.892822	0.93866
				0.991259	1.13823	0.719679	1.18526	1.15394	1.12017	#VALUE!	1.16865	1.16616	0.505658	1.02166	0.905669	1.00687	0.997514	1.08428	0.961415	1.01828	0.422497	1.04963	0.989104	0.90317	0.863622	1.15169	1.03754	1.07327	0.990223	1.02941	0.961529	1.02745	1.08701	0.659087	0.611305	1.04205	0.764725	0.956577	0.738042	1.03515	0.812338	1.05711	1.29165	1.14789	1.12762	1.03445	1.04542	0.903597	1.07523
				0.866386	0.882514	1.00596	0.988371	0.993132	0.865311	#VALUE!	1.29119	0.93686	1.17235	1.07942	0.870456	0.993072	1.32716	0.93807	1.09197	0.959647	1.19201	1.14278	0.953217	1.168	1.2246	1.00896	0.89117	1.0522	1.09365	1.08068	1.11337	1.05551	0.99962	0.987064	1.06831	2.0394	1.04342	1.14929	0.827872	1.02535	1.33448	0.921934	0.644922	0.893214	1.008	1.17741	0.845462	1.56459	1.01455
				0.885891	0.843587	1.26972	1.03407	1.19359	1.11972	#VALUE!	1.12737	1.05489	0.78143	1.00156	1.33647	1.12285	0.893845	1.0836	1.02774	1.02251	0.762381	1.05633	0.869731	0.970953	0.915065	1.00238	0.842808	0.983004	0.97606	0.954022	0.960806	0.955924	0.955298	0.785791	0.810324	0.622548	1.00696	0.981904	1.2744	1.06777	0.899267	1.14994	0.851752	1.1018	1.04472	0.974424	1.14206	0.86975	0.996649
				0.703897	0.993934	1.22184	0.795247	0.910924	0.793152	#VALUE!	0.924976	0.84224	1.01789	0.918445	0.872787	0.841981	0.742192	0.923383	0.941651	0.860549	0.825186	0.889829	1.04529	0.92766	0.991377	0.939679	0.725665	0.888859	0.95277	0.914296	0.963472	0.930517	0.940234	0.911707	0.915541	0.980205	0.805986	0.983386	0.864324	0.861808	0.986677	0.711588	0.668022	0.834713	0.821616	0.958544	0.859945	0.816968	0.773975
				1.05528	1.1168	0.367365	0.876872	0.806018	0.951709	#VALUE!	0.492092	0.648141	1.41355	0.790923	0.897403	0.954415	1.29164	0.748033	0.956831	1.24933	1.73484	0.560269	0.781576	1.00852	1.04783	0.630688	0.662154	1.00147	1.04564	0.793519	0.991549	1.04079	0.962407	1.98775	2.06693	0.478787	1.54361	0.957147	0.822896	0.949398	0.996127	0.5641	1.4315	0.709264	0.898589	0.818636	1.02309	1.14573	1.09389
				1.18101	1.30346	0.434211	0.921625	1.08769	1.16903	#VALUE!	0.648342	0.871625	1.41402	0.893384	0.645597	1.2034	1.40948	0.848246	0.964043	1.09081	0.710367	0.782444	0.573358	0.860324	0.946201	0.564786	1.15319	0.988246	0.892104	0.727963	0.936133	0.9258	0.907535	1.43969	1.21655	0.297737	0.974691	0.923322	1.56681	1.23587	0.84346	0.852394	1.95401	0.935729	0.989479	0.761026	1.04299	0.921142	1.48249
				1.13995	1.0705	1.03225	0.949221	0.980434	1.06112	#VALUE!	0.676873	0.722051	1.9858	0.898364	0.965395	1.05999	0.851923	0.865766	1.04018	1.25745	0.52719	0.71194	1.1352	1.01749	1.16465	0.65829	1.0325	1.0844	1.03194	0.826247	1.1655	1.07768	0.969416	2.45947	2.23225	0.447285	0.760896	1.07107	1.05092	1.00192	1.05284	0.63567	4.5177	0.804338	0.958967	0.984458	1.1904	0.989637	0.915571
				1.47055	1.45873	0.711393	0.782242	1.12416	1.17607	#VALUE!	1.10282	0.885339	1.20055	0.894826	1.07998	1.21632	1.17626	1.04859	1.01788	1.09773	0.964133	0.615508	0.90857	1.04008	0.999058	0.6626	0.685152	1.00766	0.910274	0.746845	0.980392	0.984988	0.863324	1.05415	0.867668	0.529595	1.3233	0.940184	1.86638	1.18	0.955375	0.942358	1.00228	0.86641	0.993851	0.79374	0.933356	0.842704	1.06149
				1.19524	1.54501	0.436358	0.837946	0.946375	0.975932	#VALUE!	0.811183	0.751097	0.0452154	0.894037	0.398174	1.03379	1.08038	0.741978	0.982674	0.778655	0.755972	0.712184	0.565282	0.993023	1.14676	0.622073	1.15003	1.05488	1.00696	0.709245	1.10262	1.05149	0.921948	1.38394	0.522052	0.713623	1.07224	1.0023	2.11282	1.12058	1.06644	0.830539	0.949959	0.73986	0.933822	0.911345	0.916217	1.00283	1.30095
				1.18451	1.37923	0.231812	0.973695	1.21015	1.14006	#VALUE!	0.99615	0.8743	0.729722	0.900794	0.36946	1.15372	1.30602	0.955792	0.968332	1.11836	0.537752	0.738987	0.94509	0.931301	0.947565	0.764356	0.749565	1.04117	0.999003	0.781293	0.972963	0.988683	0.959753	0.742954	0.676093	1.33803	1.04351	0.893292	1.60487	1.16506	0.933098	0.817017	1.43196	0.854862	1.02247	0.710397	0.932398	1.12114	1.02065
			P-Value	0.1775	0.0134	0.0176	0.0917	0.7615	0.2912	0.1272	0.147	0.0062	0.6845	0.0015	0.1575	0.1468	0.1793	0.0626	0.6661	0.241	0.6411	0.0005	0.0989	0.6107	0.5308	<0.0001	0.5005	0.4936	0.644	<0.0001	0.5854	0.7212	0.0293	0.9757	0.4251	0.2193	0.4511	0.3947	0.0636	0.0747	0.7572	0.0335	0.1563	0.5235	0.9433	0.015	0.9433	0.9757	0.1864
[truncated: 67 more columns]

## Sheet: Sheet2
	P-value		P-value		P-value		P-value		P-value		P-value
palmitate	0.1775	leucine	0.6107	proline	0.5235	glycine	0.112	UMP	0.3399	3-phosphoglycerate	0.0038
N-acetylphenylalanine	0.0134	kynurenine	0.5308	carnitine	0.9433	guanidinoacetate	0.2531	malate	0.0023	phosphoenolpyruvate	0.1686
methylthioadenosine	0.0176	acetylcarnitine	<0.0001	sarcosine	0.015	histidine	0.0241	ribose_ribulose_5-phosphate	0.2982	UTP	0.0038
N-acetylmethionine	0.0917	inosine	0.5005	S-adenosylhomocysteine	0.9433	serine	0.713	ADP	0.0235	citrate	<0.0001
nicotinamide	0.7615	betaine	0.4936	cystine	0.9757	carnosine	0.0237	dihydrofolate	0.673	GSSG	0.0793
C5-carnitines	0.2912	isoleucine	0.644	glucose	0.0293	glutamate	0.5751	F6P_G1P	0.1995	cis-aconitate	0.067
nicotinic_acid	0.1272	acetylserine	<0.0001	threonine	0.6326	2-aminoadipate	0.0523	glyceraldehyde_3-phosphate	0.7578	GDP	0.2255
pyruvate	0.147	tryptophan	0.5854	alanine	0.1341	citrulline	0.3683	phosphoethanolamine	<0.0001	1-methylnicotinamide	0.7394
butyrylcarnitine	0.0062	methionine	0.7212	creatine	0.1783	2-hydroxyglutarate	0.0045	CMP	0.9494	CTP	0.0708
adenosine	0.6845	Na_acetylglutamine	0.0293	taurine	0.0082	fumarate	0.78	cystathionine	0.5001	fructose_1,6-bisphosphate	<0.0001
pantothenic_acid	0.0015	cytidine	0.9757	NADH	0.0002	succinate	0.913	sedoheptulose_7-phosphate	0.6035	ornithine	0.4932
adenine	0.1575	guanine	0.4251	hypotaurine	<0.0001	alpha-ketoglutarate	0.6313	carbamoyl_aspartate	0.0778	lysine	0.1514
creatinine	0.1468	dihydroorotate	0.2193	glutamine	0.0191	glycerol_3-phosphate	0.3815	UDP	0.8421	arginine	0.0372
3-hydroxybutyrate	0.1793	xanthine	0.4511	AMP	0.4282	choline	0.2042	ATP	0.0689
propionylcarnitine	0.0626	valine	0.3947	2-oxoadipate	0.0515	S-adenosylmethionine	0.003	GMP	0.7359
phenylalanine	0.6661	guanosine	0.0636	asparagine	0.0039	UDP-GlcNAc	0.5433	argininosuccinate	0.1184
lactate	0.241	tyrosine	0.0747	beta-alanine	0.0095	phosphocreatine	0.1501	glucose_6-phosphate	0.8495
hypoxanthine	0.6411	allantoin	0.7572	GSH	0.0065	dihydroxyacetone_phosphate	0.8126	folate	0.002
cytosine	0.0005	Ne-acetyllysine	0.0335	NAD	0.3802	aspartate	0.092	NADP	0.9178
orotate	0.0989	urate	0.1563	N-acetylglutamate	0.7828	phosphocholine	0.0056	CDP	0.381
